# Supplementary material for: Transcriptomic and intervention evidence reveals domestic dogs as a promising model for anti‐inflammatory investigation
Source: Aging Cell. 2024 Mar 1;23(5):e14127. doi: 10.1111/acel.14127 (PMC11113267; doi:10.1111/acel.14127)
Supplement: Supplementary file 5 — Table S1. [file ACEL-23-e14127-s015.xlsx]

## Sheet: Cluster1
Table S1. GO enrichment results for 8 clusters(cluster1)
ID	Description	GeneRatio	BgRatio	pvalue	p.adjust	qvalue	geneID	Count
GO:0048546	digestive tract morphogenesis	8/711	17/6063	0.000316793	0.484694	0.484694	SHH/STRA6/SMAD3/FGFR2/SHOX2/EPB41L5/PDGFRA/SOX10	8
GO:0048663	neuron fate commitment	8/711	17/6063	0.000316793	0.484694	0.484694	SHH/LBX1/OLIG2/AXIN1/HES5/EPOP/DLL4/WNT1	8
GO:0006672	ceramide metabolic process	11/711	35/6063	0.00156506	0.999919	0.999919	ORMDL3/NEU2/ALOX12B/CYR61/P2RX1/DEGS2/CLN6/GALC/CERS2/SMPD1/NEU1	11
GO:0006665	sphingolipid metabolic process	14/711	51/6063	0.0016568	0.999919	0.999919	ORMDL3/NEU2/PEMT/ALOX12B/CYR61/P2RX1/DEGS2/CLN6/GALC/CERS2/ARV1/SERINC5/SMPD1/NEU1	14
GO:0014013	regulation of gliogenesis	8/711	22/6063	0.00243923	0.999919	0.999919	SHH/OLIG2/HES5/GFAP/LOC484790/EZH2/STAP1/SOX10	8
GO:0048565	digestive tract development	12/711	43/6063	0.00300919	0.999919	0.999919	SHH/FGF9/STRA6/SMAD3/YIPF6/FGFR2/SHOX2/CBFA2T2/EPB41L5/PDGFRA/SOX10/SPDEF	12
GO:0048566	embryonic digestive tract development	6/711	14/6063	0.00332988	0.999919	0.999919	SHH/FGF9/STRA6/FGFR2/SHOX2/PDGFRA	6
GO:0055123	digestive system development	12/711	44/6063	0.00370674	0.999919	0.999919	SHH/FGF9/STRA6/SMAD3/YIPF6/FGFR2/SHOX2/CBFA2T2/EPB41L5/PDGFRA/SOX10/SPDEF	12
GO:0001654	eye development	25/711	124/6063	0.0043088	0.999919	0.999919	COL8A1/SHH/FGF9/THY1/CRYBB2/AXIN1/HES5/FZR1/RAB11FIP4/STRA6/SMAD3/TTLL5/ARHGEF15/PROM1/COL5A2/ATOH7/GRHL3/GNAT1/DLL4/RARG/FSCN2/RPGRIP1/MEIS1/PDGFRA/AGTPBP1	25
GO:0045930	negative regulation of mitotic cell cycle	19/711	87/6063	0.00495285	0.999919	0.999919	GAS1/RFWD3/TOM1L2/NDC80/SMAD3/KANK2/TIPIN/GADD45GIP1/KLHL22/FANCI/PIDD1/RAD17/CHFR/XPC/JADE1/EZH2/MAD2L1BP/FBXO7/MTBP	19
GO:0001754	eye photoreceptor cell differentiation	6/711	15/6063	0.00500649	0.999919	0.999919	THY1/PROM1/GNAT1/FSCN2/RPGRIP1/AGTPBP1	6
GO:0021515	cell differentiation in spinal cord	6/711	15/6063	0.00500649	0.999919	0.999919	SHH/LBX1/OLIG2/DLL4/WNT1/GDPD5	6
GO:0035176	social behavior	5/711	11/6063	0.00550877	0.999919	0.999919	PPP3CB/GNB1L/GRPR/VPS13A/MAPK8IP2	5
GO:0051703	biological process involved in intraspecies interaction between organisms	5/711	11/6063	0.00550877	0.999919	0.999919	PPP3CB/GNB1L/GRPR/VPS13A/MAPK8IP2	5
GO:0045165	cell fate commitment	17/711	76/6063	0.00594478	0.999919	0.999919	MESP1/SHH/SOX18/LBX1/OLIG2/GAS1/AXIN1/HES5/EPOP/FGFR2/DLL4/WNT1/SOX12/GCM1/SPDEF/SMAD5/IL4	17
GO:0046058	cAMP metabolic process	10/711	36/6063	0.0068027	0.999919	0.999919	RACK1/HRH4/PDE4A/DRD2/LOC610380/ADCY5/CXCL10/PTH/ADRB3/GALR1	10
GO:0018958	phenol-containing compound metabolic process	9/711	31/6063	0.00738537	0.999919	0.999919	DBH/CRYM/SLC5A5/MAOA/DRD2/TPO/CGA/SNCAIP/MOXD1	9
GO:0046513	ceramide biosynthetic process	7/711	21/6063	0.00783904	0.999919	0.999919	ORMDL3/ALOX12B/CYR61/P2RX1/DEGS2/CERS2/SMPD1	7
GO:0048646	anatomical structure formation involved in morphogenesis	57/711	357/6063	0.00826152	0.999919	0.999919	IRX3/HOXA3/COL8A1/MESP1/SHH/FGF9/SOX18/THY1/CYR61/F3/AXIN1/HES5/MYDGF/ESM1/CDK5R1/STRA6/SPARC/SMAD3/PIK3R6/CHAD/THBS3/TCAP/LIAS/WDR1/COL5A2/PPP3CB/AAMP/CCL24/GRHL3/PLA2G3/TMOD4/COL7A1/FGFR2/ADGRB2/ACTN2/MMP9/DLL4/TGM2/WNT1/CXCL10/TLX2/RARG/HSPB6/DCN/CCNB1IP1/EPB41L5/NDNF/TEAD2/MEIS1/ENAM/GCM1/FHL2/PDGFRA/FZD1/NFIB/AGTPBP1/IL4	57
GO:0007186	G protein-coupled receptor signaling pathway	32/711	178/6063	0.00840807	0.999919	0.999919	CCL23/GNA14/NSG2/RGS4/SENP7/NPB/QRFP/USP20/AGRN/PIK3R6/CYSLTR1/NPPA/SPNS3/DRD2/GNAZ/LOC610380/CCL24/OPRL1/GPR33/GRPR/ADCY5/ACTN2/GNAT1/TSHB/CXCL10/SCG5/HPGD/ADRB3/P2RY2/SSTR3/RAC2/GALR1	32
GO:0014015	positive regulation of gliogenesis	5/711	12/6063	0.00854356	0.999919	0.999919	SHH/OLIG2/GFAP/LOC484790/SOX10	5
GO:0036475	neuron death in response to oxidative stress	5/711	12/6063	0.00854356	0.999919	0.999919	RACK1/WNT1/FBXW7/FZD1/FBXO7	5
GO:1903203	regulation of oxidative stress-induced neuron death	5/711	12/6063	0.00854356	0.999919	0.999919	RACK1/WNT1/FBXW7/FZD1/FBXO7	5
GO:0035239	tube morphogenesis	25/711	131/6063	0.00890251	0.999919	0.999919	IRX3/MESP1/SHH/LBX1/HES5/STRA6/SMAD3/TCAP/LIAS/GRHL3/FGFR2/BTRC/DLL4/SHOX2/TGM2/WNT1/CXCL10/RARG/EPB41L5/TEAD2/PDGFRA/FZD1/NFIB/SOX10/ESR1	25
GO:0006259	DNA metabolic process	59/711	374/6063	0.00936683	0.999919	0.999919	RNF212/NHEJ1/CDC7/RFWD3/TERF2IP/CD40LG/PARN/FBXO4/TIPIN/PPP4C/VRTN/DCP2/CDC6/TOP3B/CDC45/DNAAF2/AICDA/POLA1/KAT5/BANF1/CHRNA4/CD28/ORC2/EYA3/CCDC36/FANCI/GMNN/PLA2G1B/PARP3/PMS1/LOC100856622/MIS18A/XRCC4/RAD9B/MND1/FBXW7/RAD17/ERI1/TEX15/KITLG/RAD18/ORC4/RNF169/CCNB1IP1/FANCD2/WDR48/XPC/NUDT15/ORC5/CCDC155/EZH2/RAD23B/MEI4/NPAS2/PDGFRA/POLH/NFIB/FANCC/IL4	59
GO:0051339	regulation of lyase activity	6/711	17/6063	0.0100831	0.999919	0.999919	FXN/HRH4/DRD2/LOC610380/ADRB3/GALR1	6
GO:1902807	negative regulation of cell cycle G1/S phase transition	6/711	17/6063	0.0100831	0.999919	0.999919	RFWD3/KANK2/PIDD1/JADE1/EZH2/FBXO7	6
GO:2000134	negative regulation of G1/S transition of mitotic cell cycle	6/711	17/6063	0.0100831	0.999919	0.999919	RFWD3/KANK2/PIDD1/JADE1/EZH2/FBXO7	6
GO:0009187	cyclic nucleotide metabolic process	12/711	50/6063	0.0110584	0.999919	0.999919	RACK1/HRH4/PDE4A/NPR1/NPPA/DRD2/LOC610380/ADCY5/CXCL10/PTH/ADRB3/GALR1	12
GO:0035295	tube development	37/711	218/6063	0.0122338	0.999919	0.999919	IRX3/MESP1/SHH/FGF9/SOX18/LBX1/AQP2/GPSM2/HES5/STRA6/SMAD3/YIPF6/TCAP/LIAS/PROM1/GRHL3/FGFR2/DHCR7/BTRC/DLL4/SHOX2/TGM2/WNT1/CXCL10/CBFA2T2/RARG/WDR48/EPB41L5/TEAD2/SIM1/PDGFRA/FZD1/NFIB/SOX10/SPDEF/SMAD5/ESR1	37

## Sheet: Cluster2
Table S1. GO enrichment results for 8 clusters(cluster2)
ID	Description	GeneRatio	BgRatio	pvalue	p.adjust	qvalue	geneID	Count
GO:0006457	protein folding	25/766	78/6063	5.45356e-06	0.0166497	0.0166497	BAG2/DNAJB4/VBP1/EMC6/NUDCD2/FKBP4/TMX1/FKBP3/HSPB1/PDIA3/NPPC/HSPD1/DNAJB14/TXNDC5/FKBP11/CCT8/CLU/HSP90B1/PDRG1/PFDN1/CHORDC1/PDIA6/DNAJB5/DNAJA1/PPIL1	25
GO:0045333	cellular respiration	19/766	67/6063	0.00043605	0.665631	0.665631	NDUFS6/CYTB/ND4/COX3/COX1/HIF1A/FH/MDH1B/NDUFS1/NDUFV1/NDUFV3/FASTKD3/COQ9/GPD1/SUCLG1/IDH3B/DNAJC15/NOA1/LOC481187	19
GO:0006310	DNA recombination	24/766	97/6063	0.000756044	0.72969	0.72969	HFM1/SIRT6/NSMCE1/EME1/RAD52/EXO1/RHNO1/TP53BP1/SPO11/UNG/TRIP13/SMARCAD1/SWAP70/RAG1/AP5S1/LIG4/GINS4/XRCC2/MLH1/RUVBL1/SMC6/EXOSC3/TONSL/DMC1	24
GO:0022613	ribonucleoprotein complex biogenesis	39/766	188/6063	0.00100566	0.72969	0.72969	GTF2H5/EXOSC5/NOP10/GEMIN8/MPHOSPH6/TSR3/CIRBP/SNRPD1/KHDC4/NOP16/GRB7/RSL24D1/MRTO4/EMG1/DHX9/MRPL11/NOP58/PRMT5/EIF2A/CLP1/RIOK2/LSM6/WDR36/EIF3M/CNOT7/RAN/FBL/WDR43/DIS3/MRPS7/RUVBL1/PUM2/PIH1D1/YAE1D1/UTP11/EXOSC3/NOA1/EIF3L/SRFBP1	39
GO:0022904	respiratory electron transport chain	12/766	37/6063	0.0013774	0.72969	0.72969	NDUFS6/CYTB/ND4/COX3/COX1/NDUFS1/NDUFV1/NDUFV3/COQ9/GPD1/DNAJC15/LOC481187	12
GO:0006403	RNA localization	17/766	63/6063	0.00158111	0.72969	0.72969	MRPL18/NOP10/THOC6/RBMX2/EIF5A/THOC3/DHX9/NOP58/SSB/NUP133/RIOK2/RAN/PCID2/FBL/RUVBL1/PIH1D1/EXOSC3	17
GO:0007051	spindle organization	16/766	58/6063	0.00167305	0.72969	0.72969	MZT1/STMN1/POC1A/CHMP1A/WRAP73/HAUS1/RAB11A/AURKB/INTS13/CKAP5/WDR62/HDAC3/CDC20/MLH1/WASHC5/TUBB	16
GO:0022402	cell cycle process	70/766	400/6063	0.00223928	0.778071	0.778071	PDXP/CRADD/CDC26/MZT1/FEN1/STMN1/POC1A/NAE1/E2F4/HFM1/SASS6/CHMP1A/CIRBP/WRAP73/NAA10/HASPIN/TFAP4/PIK3C3/HAUS1/STXBP4/RAB11A/SYCE2/EME1/AURKB/KIF22/FOXO4/GIPC1/RHNO1/ZWINT/SMC4/CDKN1B/CDC25A/BUB3/OSM/SPO11/INTS13/TRIP13/CHEK1/SMARCAD1/REEP4/E2F8/CKAP5/WDR62/NCAPH/TOPBP1/PCID2/HDAC3/PIK3R4/E2F7/CDC20/XRCC2/PPM1G/MLH1/CENPA/CHORDC1/CCNA2/PLK4/CASP2/CDCA8/HEPACAM2/DMRT1/DMC1/UHRF2/LOC481514/WASHC5/…	70
GO:0042254	ribosome biogenesis	26/766	117/6063	0.00250242	0.778071	0.778071	GTF2H5/EXOSC5/NOP10/MPHOSPH6/TSR3/NOP16/RSL24D1/MRTO4/EMG1/MRPL11/NOP58/EIF2A/RIOK2/LSM6/WDR36/RAN/FBL/WDR43/DIS3/MRPS7/PIH1D1/YAE1D1/UTP11/EXOSC3/NOA1/SRFBP1	26
GO:0034655	nucleobase-containing compound catabolic process	27/766	124/6063	0.00283902	0.778071	0.778071	EXOSC5/FEN1/DNASE1L1/DFFB/DNASE1/ZC3H14/SLIRP/RNASEH2A/IGF2BP1/DCTPP1/MRTO4/DHX9/MGAT1/SSB/SPO11/DHX36/DNASE1L3/CNOT7/PCID2/ENTPD3/DIS3/MLH1/PUM2/STK31/EXOSC3/PNLDC1/PABPC1	27
GO:0022900	electron transport chain	12/766	40/6063	0.00290292	0.778071	0.778071	NDUFS6/CYTB/ND4/COX3/COX1/NDUFS1/NDUFV1/NDUFV3/COQ9/GPD1/DNAJC15/LOC481187	12
GO:0042773	ATP synthesis coupled electron transport	9/766	26/6063	0.00330202	0.778071	0.778071	NDUFS6/CYTB/ND4/COX1/NDUFS1/NDUFV1/NDUFV3/COQ9/DNAJC15	9
GO:0090068	positive regulation of cell cycle process	19/766	79/6063	0.0036642	0.778071	0.778071	CRADD/FEN1/POC1A/STXBP4/RAB11A/AURKB/FOXO4/GIPC1/RHNO1/CDC25A/E2F8/PCID2/E2F7/PLK4/CASP2/DMRT1/UHRF2/LOC481514/CDK4	19
GO:0000280	nuclear division	30/766	145/6063	0.00385686	0.778071	0.778071	PDXP/CDC26/MZT1/HFM1/CHMP1A/WRAP73/NAA10/HASPIN/RAB11A/SYCE2/EME1/AURKB/KIF22/ZWINT/SMC4/CDKN1B/BUB3/OSM/SPO11/TRIP13/NCAPH/PCID2/CDC20/XRCC2/MLH1/CDCA8/DMRT1/DMC1/LOC481514/WASHC5	30
GO:0006338	chromatin remodeling	13/766	47/6063	0.00433058	0.778071	0.778071	PTMA/SIRT6/MORF4L2/ACTL6B/CHEK1/RBBP4/SMARCAD1/RIOX2/SMARCA5/RUVBL1/PIH1D1/PSME4/DAXX	13
GO:0098813	nuclear chromosome segregation	23/766	104/6063	0.00461125	0.778071	0.778071	CDC26/FEN1/HFM1/CHMP1A/NAA10/HASPIN/RAB11A/SYCE2/EME1/AURKB/KIF22/ZWINT/SMC4/BUB3/SPO11/TRIP13/NCAPH/PCID2/CDC20/MLH1/CDCA8/DMC1/LOC481514	23
GO:0006414	translational elongation	6/766	14/6063	0.00487151	0.778071	0.778071	EIF5A2/SRP9/EIF5A/TRNAU1AP/C26H12orf65/GRM5	6
GO:0042775	mitochondrial ATP synthesis coupled electron transport	8/766	23/6063	0.0053619	0.778071	0.778071	NDUFS6/CYTB/ND4/COX1/NDUFV1/NDUFV3/COQ9/DNAJC15	8
GO:0044270	cellular nitrogen compound catabolic process	29/766	142/6063	0.00540234	0.778071	0.778071	EXOSC5/FEN1/DNASE1L1/DFFB/DNASE1/ZC3H14/SLIRP/RNASEH2A/IGF2BP1/DCTPP1/MRTO4/DHX9/MGAT1/SSB/SPO11/DHX36/DNASE1L3/CNOT7/PCID2/IDO1/ENTPD3/DIS3/MLH1/PUM2/STK31/EXOSC3/ALDH1L2/PNLDC1/PABPC1	29
GO:0046700	heterocycle catabolic process	29/766	142/6063	0.00540234	0.778071	0.778071	EXOSC5/FEN1/DNASE1L1/DFFB/DNASE1/ZC3H14/SLIRP/RNASEH2A/IGF2BP1/DCTPP1/MRTO4/DHX9/MGAT1/SSB/SPO11/DHX36/DNASE1L3/CNOT7/PCID2/IDO1/ENTPD3/DIS3/MLH1/PUM2/STK31/EXOSC3/ALDH1L2/PNLDC1/PABPC1	29
GO:1901361	organic cyclic compound catabolic process	31/766	155/6063	0.00566699	0.778071	0.778071	EXOSC5/FEN1/DNASE1L1/DFFB/DNASE1/ZC3H14/SLIRP/RNASEH2A/IGF2BP1/DCTPP1/MRTO4/DHX9/MGAT1/SSB/SPO11/DHX36/DNASE1L3/CNOT7/PCID2/IDO1/ENTPD3/DIS3/MLH1/APOE/PUM2/STK31/EXOSC3/ALDH1L2/PNLDC1/PABPC1/CYP27B1	31
GO:0007052	mitotic spindle organization	10/766	33/6063	0.00589691	0.778071	0.778071	MZT1/STMN1/POC1A/CHMP1A/WRAP73/RAB11A/AURKB/INTS13/WDR62/CDC20	10
GO:0007059	chromosome segregation	27/766	131/6063	0.00627185	0.778071	0.778071	CDC26/FEN1/HFM1/CHMP1A/NAA10/HASPIN/RAB11A/SYCE2/EME1/AURKB/KIF22/ZWINT/SMC4/TLK2/BUB3/SPO11/TRIP13/SMARCAD1/NCAPH/PCID2/CDC20/MLH1/PUM2/SMC6/CDCA8/DMC1/LOC481514	27
GO:0007131	reciprocal meiotic recombination	7/766	19/6063	0.00637136	0.778071	0.778071	HFM1/EME1/SPO11/TRIP13/XRCC2/MLH1/DMC1	7
GO:0035825	homologous recombination	7/766	19/6063	0.00637136	0.778071	0.778071	HFM1/EME1/SPO11/TRIP13/XRCC2/MLH1/DMC1	7
GO:0033555	multicellular organismal response to stress	7/766	20/6063	0.00875371	0.924608	0.924608	HTR2C/OSM/ALS2/MEF2C/P2RX3/IDO1/APOE	7
GO:0001890	placenta development	13/766	51/6063	0.0090954	0.924608	0.924608	JUNB/NSDHL/HIF1A/PTGS2/CDKN1B/FOSL1/E2F8/E2F7/PLK4/LEP/STK3/CYP27B1/CITED2	13
GO:0006405	RNA export from nucleus	10/766	35/6063	0.00925553	0.924608	0.924608	THOC6/RBMX2/EIF5A/THOC3/DHX9/SSB/NUP133/RIOK2/RAN/PCID2	10
GO:0015980	energy derivation by oxidation of organic compounds	21/766	98/6063	0.0095967	0.924608	0.924608	NDUFS6/CYTB/ND4/COX3/COX1/AGL/HIF1A/FH/MDH1B/NDUFS1/NDUFV1/NDUFV3/FASTKD3/COQ9/GPD1/SUCLG1/IDH3B/DNAJC15/NOA1/LEP/LOC481187	21
GO:0019439	aromatic compound catabolic process	29/766	148/6063	0.00975681	0.924608	0.924608	EXOSC5/FEN1/DNASE1L1/DFFB/DNASE1/ZC3H14/SLIRP/RNASEH2A/IGF2BP1/DCTPP1/MRTO4/DHX9/MGAT1/SSB/SPO11/DHX36/DNASE1L3/CNOT7/PCID2/IDO1/ENTPD3/DIS3/MLH1/PUM2/STK31/EXOSC3/ALDH1L2/PNLDC1/PABPC1	29

## Sheet: Cluster3
Table S1. GO enrichment results for 8 clusters(cluster3)
ID	Description	GeneRatio	BgRatio	pvalue	p.adjust	qvalue	geneID	Count
GO:0016477	cell migration	79/697	444/6063	3.02689e-05	0.0388387	0.0360155	FGF10/FGF1/POMGNT2/GRB2/SDC4/CKLF/POMK/ACVRL1/ABL1/JUN/APCDD1/FAT2/NDEL1/EFNA1/STK10/RAC1/STAT3/LDB2/IL12A/SGPL1/PBLD/TNK2/PTPRO/WASF2/GPER1/SORL1/SELPLG/SUN1/SDC3/DAG1/MMP14/ELMO2/ETS1/DOCK10/SRGAP2/JAM3/TP53INP1/ARID2/F2RL1/BIN3/SLIT1/PTPN11/TIAM1/SRC/THBS1/PRKCD/PTK2B/APP/P2RX4/SULF1/ANGPT4/HGF/STARD13/FGFR1/TGFBR2/EDNRB/PRKCQ/HRH1/CAMK1D/ARHGAP35/C5AR1/PIK3CG/NRP1/RRAS/ADAM17/DOCK4/ELMO1/PRKC…	79
GO:0060326	cell chemotaxis	27/697	105/6063	3.56328e-05	0.0388387	0.0360155	FGF1/CKLF/RAC1/IL12A/PTPRO/ELMO2/JAM3/F2RL1/THBS1/PRKCD/PTK2B/P2RX4/HGF/FGFR1/EDNRB/PRKCQ/HRH1/CAMK1D/C5AR1/PIK3CG/NRP1/ADAM17/DOCK4/SYK/KDR/KIT/IL23A	27
GO:0007155	cell adhesion	70/697	388/6063	5.61837e-05	0.0388387	0.0360155	DUSP22/BCL2L11/SDC4/ACER2/ACVRL1/GLMN/VCAM1/ABL1/NRARP/TENM1/TNIP1/FAT2/IL4R/EFNA1/STK10/ACTN1/ZFP36L1/FBLIM1/FOXP3/RAC1/VWF/PTPN6/RC3H1/IL12A/PLXNB1/NECTIN1/CRTAM/ACAN/SELPLG/TINAGL1/ELMO2/ETS1/JAM3/SPP1/PKP4/PTPN11/TIAM1/SRC/THBS1/PRKCD/PTK2B/VCAN/PAG1/LPXN/SULF1/TM9SF4/LMO1/CD44/PCDH1/RELL2/TGFBR2/PRKCQ/FBLN2/APBB1IP/PIK3CG/NRP1/ADAM17/PRKCE/ECM2/SYK/TLN1/KDR/KIT/DOCK8/NUAK1/MYH9/PPARA/EZR/TNF…	70
GO:0006935	chemotaxis	39/697	181/6063	6.16939e-05	0.0388387	0.0360155	FGF10/FGF1/CKLF/EFNA1/DOCK2/RAC1/IL12A/PTPRO/PTAFR/DAG1/ELMO2/JAM3/F2RL1/SLIT1/THBS1/PRKCD/PTK2B/APP/P2RX4/ACKR4/HGF/FGFR1/EDNRB/PRKCQ/HRH1/CAMK1D/ARHGAP35/C5AR1/PIK3CG/NRP1/ADAM17/DOCK4/SEMA4C/SYK/KDR/KIT/ENPP2/EXT1/IL23A	39
GO:0042330	taxis	39/697	181/6063	6.16939e-05	0.0388387	0.0360155	FGF10/FGF1/CKLF/EFNA1/DOCK2/RAC1/IL12A/PTPRO/PTAFR/DAG1/ELMO2/JAM3/F2RL1/SLIT1/THBS1/PRKCD/PTK2B/APP/P2RX4/ACKR4/HGF/FGFR1/EDNRB/PRKCQ/HRH1/CAMK1D/ARHGAP35/C5AR1/PIK3CG/NRP1/ADAM17/DOCK4/SEMA4C/SYK/KDR/KIT/ENPP2/EXT1/IL23A	39
GO:0051254	positive regulation of RNA metabolic process	79/697	458/6063	9.18464e-05	0.0388387	0.0360155	FGF10/FGF1/NKX2-5/LOC489848/ZFP36L2/YWHAH/IKZF4/ANKRD49/ACVRL1/NFE2L1/FAM129B/SERPINF2/JUN/SUPT6H/MAP2K3/LOC489848/SIN3A/TNIP1/SETD3/CNOT8/SMARCA4/PSMC1/KAT8/GLMP/KDM6B/TP53/ZFP36L1/NSD1/FOXP3/ESR2/CAMTA2/POU2F1/STAT3/TNFRSF1A/LDB2/CRTC1/UPF1/RC3H1/MED14/RXRG/RELA/PRPF6/ATF6/THOC5/GPER1/SF3B4/NFKB1/ZNF496/CDC73/ETS1/NOD2/SPP1/TP53INP1/F2RL1/APP/HMBOX1/NCOA6/TP53INP2/HHEX/CHD7/LMO1/ST18/SUPT20H/RP…	79
GO:0048870	cell motility	80/697	471/6063	0.000141196	0.0388387	0.0360155	FGF10/FGF1/POMGNT2/GRB2/SDC4/CKLF/POMK/ACVRL1/ABL1/JUN/APCDD1/FAT2/NDEL1/EFNA1/STK10/RAC1/STAT3/LDB2/IL12A/SGPL1/PBLD/TNK2/PTPRO/WASF2/GPER1/SORL1/SELPLG/SUN1/SDC3/DAG1/MMP14/ELMO2/ETS1/DOCK10/SRGAP2/JAM3/ATP2B4/TP53INP1/ARID2/F2RL1/BIN3/SLIT1/PTPN11/TIAM1/SRC/THBS1/PRKCD/PTK2B/APP/P2RX4/SULF1/ANGPT4/HGF/STARD13/FGFR1/TGFBR2/EDNRB/PRKCQ/HRH1/CAMK1D/ARHGAP35/C5AR1/PIK3CG/NRP1/RRAS/ADAM17/DOCK4/ELM…	80
GO:0051674	localization of cell	80/697	471/6063	0.000141196	0.0388387	0.0360155	FGF10/FGF1/POMGNT2/GRB2/SDC4/CKLF/POMK/ACVRL1/ABL1/JUN/APCDD1/FAT2/NDEL1/EFNA1/STK10/RAC1/STAT3/LDB2/IL12A/SGPL1/PBLD/TNK2/PTPRO/WASF2/GPER1/SORL1/SELPLG/SUN1/SDC3/DAG1/MMP14/ELMO2/ETS1/DOCK10/SRGAP2/JAM3/ATP2B4/TP53INP1/ARID2/F2RL1/BIN3/SLIT1/PTPN11/TIAM1/SRC/THBS1/PRKCD/PTK2B/APP/P2RX4/SULF1/ANGPT4/HGF/STARD13/FGFR1/TGFBR2/EDNRB/PRKCQ/HRH1/CAMK1D/ARHGAP35/C5AR1/PIK3CG/NRP1/RRAS/ADAM17/DOCK4/ELM…	80
GO:0000165	MAPK cascade	50/697	261/6063	0.000150698	0.0388387	0.0360155	FGF10/FGF1/ZFP36L2/DUSP22/GRB2/ABL1/POLRMT/ATP6AP1/SERPINF2/JUN/TNIP1/MAP2K5/PIK3R5/EFNA1/GBA/ZFP36L1/PTPN6/PSAP/LMO3/GPER1/SORL1/DAG1/HCRTR1/NOD2/MAPK10/F2RL1/PTPN11/SRC/THBS1/PRKCD/PTK2B/APP/HGF/FGFR1/GHRL/C5AR1/PIK3CG/NRP1/RRAS/STK40/PRKCE/SEMA4C/SYK/KDR/KIT/EZR/TNF/FRS2/INHBC/TNFRSF11A	50
GO:0010631	epithelial cell migration	24/697	96/6063	0.000154473	0.0388387	0.0360155	FGF10/FGF1/ACVRL1/ABL1/JUN/FAT2/EFNA1/PBLD/ETS1/PTPN11/SRC/THBS1/PTK2B/P2RX4/ANGPT4/STARD13/FGFR1/TGFBR2/NRP1/PRKCE/KDR/KIT/MYH9/ENPP2	24
GO:0090132	epithelium migration	24/697	96/6063	0.000154473	0.0388387	0.0360155	FGF10/FGF1/ACVRL1/ABL1/JUN/FAT2/EFNA1/PBLD/ETS1/PTPN11/SRC/THBS1/PTK2B/P2RX4/ANGPT4/STARD13/FGFR1/TGFBR2/NRP1/PRKCE/KDR/KIT/MYH9/ENPP2	24
GO:0043410	positive regulation of MAPK cascade	34/697	157/6063	0.000163459	0.0388387	0.0360155	FGF10/FGF1/DUSP22/ABL1/POLRMT/ATP6AP1/SERPINF2/JUN/PIK3R5/EFNA1/PSAP/GPER1/HCRTR1/NOD2/F2RL1/PTPN11/SRC/THBS1/PTK2B/APP/HGF/FGFR1/GHRL/C5AR1/PIK3CG/NRP1/PRKCE/SEMA4C/SYK/KDR/KIT/TNF/FRS2/TNFRSF11A	34
GO:1903313	positive regulation of mRNA metabolic process	9/697	20/6063	0.00017283	0.0388387	0.0360155	ZFP36L2/CNOT8/ZFP36L1/UPF1/RC3H1/SF3B4/CDC73/TNRC6C/THRAP3	9
GO:0043408	regulation of MAPK cascade	46/697	236/6063	0.000182303	0.0388387	0.0360155	FGF10/FGF1/DUSP22/GRB2/ABL1/POLRMT/ATP6AP1/SERPINF2/JUN/TNIP1/PIK3R5/EFNA1/GBA/PTPN6/PSAP/LMO3/GPER1/SORL1/DAG1/HCRTR1/NOD2/F2RL1/PTPN11/SRC/THBS1/PRKCD/PTK2B/APP/HGF/FGFR1/GHRL/C5AR1/PIK3CG/NRP1/RRAS/STK40/PRKCE/SEMA4C/SYK/KDR/KIT/EZR/TNF/FRS2/INHBC/TNFRSF11A	46
GO:0090130	tissue migration	24/697	97/6063	0.00018349	0.0388387	0.0360155	FGF10/FGF1/ACVRL1/ABL1/JUN/FAT2/EFNA1/PBLD/ETS1/PTPN11/SRC/THBS1/PTK2B/P2RX4/ANGPT4/STARD13/FGFR1/TGFBR2/NRP1/PRKCE/KDR/KIT/MYH9/ENPP2	24
GO:0032147	activation of protein kinase activity	22/697	86/6063	0.00020172	0.0400288	0.0371192	FGF10/FGF1/ABL1/POLRMT/MAP2K3/MAP2K5/EFNA1/STK10/MAP3K14/STRADA/PTPN11/THBS1/PRKCD/PTK2B/HGF/TGFBR2/GHRL/SYK/KIT/TNF/FRS2/IL23A	22
GO:0030099	myeloid cell differentiation	30/697	136/6063	0.000279637	0.0481072	0.0446103	NFE2L1/ATP6AP1/JUN/KAT8/ACTN1/ZFP36L1/STAT3/PTPN6/THOC5/WASF2/ACIN1/CDC73/ETS1/F2RL1/PTPN11/SRC/PTK2B/APP/NCOA6/HHEX/KAT6A/TGFBR2/IKZF1/SMAP1/KIT/IREB2/MYH9/TNF/IL23A/TNFRSF11A	30
GO:0032103	positive regulation of response to external stimulus	22/697	88/6063	0.000287886	0.0481072	0.0446103	FGF10/SERPINF2/LDLR/RAC1/TNFRSF1A/IL12A/ETS1/NOD2/F2RL1/THBS1/PTK2B/P2RX4/FGFR1/GHRL/CAMK1D/C5AR1/NRP1/ADAM17/KDR/TNF/IL23A/TNFRSF11A	22
GO:0050730	regulation of peptidyl-tyrosine phosphorylation	22/697	88/6063	0.000287886	0.0481072	0.0446103	FGF10/ABL1/EFNA1/TNFRSF1A/PTPN6/IL12A/TNK2/CBLB/SRC/PRKCD/PTK2B/APP/HGF/GHRL/NRP1/ADAM17/PRKCE/SYK/KIT/ENPP2/IL5/IL23A	22
GO:0061014	positive regulation of mRNA catabolic process	6/697	10/6063	0.00031553	0.0481884	0.0446856	ZFP36L2/CNOT8/ZFP36L1/UPF1/RC3H1/TNRC6C	6
GO:0030334	regulation of cell migration	49/697	262/6063	0.000318726	0.0481884	0.0446856	FGF10/FGF1/SDC4/ACVRL1/ABL1/JUN/EFNA1/STK10/RAC1/STAT3/LDB2/IL12A/PBLD/GPER1/SORL1/DAG1/MMP14/ETS1/DOCK10/SRGAP2/JAM3/TP53INP1/ARID2/F2RL1/TIAM1/SRC/THBS1/PTK2B/APP/P2RX4/SULF1/ANGPT4/HGF/STARD13/FGFR1/TGFBR2/CAMK1D/C5AR1/NRP1/RRAS/ADAM17/DOCK4/PRKCE/IL1R1/KDR/DOCK8/WASL/ENPP2/IL23A	49
GO:0007264	small GTPase mediated signal transduction	40/697	202/6063	0.000339638	0.0490159	0.0454529	FGF10/RABIF/GRB2/CDKN1A/RHOV/DENND1A/ABL1/JUN/DOCK2/SIPA1L1/RAC1/MYO9B/USP28/RAPGEF4/ARHGAP30/WASF2/NOTCH2/DOCK10/DOCK3/DOK2/F2RL1/ARHGAP1/TIAM1/SRC/RHOF/PSD4/RASA3/ARHGAP26/FARP1/NET1/GDI2/WASF1/NRP1/DOCK4/ELMO1/DOCK8/CYTH4/SGSM3/ABRA/ARHGEF25	40
GO:0030097	hemopoiesis	53/697	292/6063	0.000395154	0.0545485	0.0505834	NKX2-5/ZFP36L2/NFE2L1/ABL1/ATP6AP1/NRARP/JUN/SIN3A/IL4R/DOCK2/KAT8/ACTN1/ZFP36L1/FOXP3/STAT3/PTPN6/RC3H1/ARMC6/IL12A/SGPL1/ETV6/RTKN2/THOC5/WASF2/ARIH2/ACIN1/MMP14/CDC73/ETS1/JAM3/F2RL1/PTPN11/SRC/PTK2B/SH2B3/APP/NCOA6/HHEX/CHD7/KAT6A/TGFBR2/POU2F2/RRAS/IKZF1/SMAP1/SYK/KIT/IREB2/MYH9/TNF/STAT6/IL23A/TNFRSF11A	53
GO:0070371	ERK1 and ERK2 cascade	24/697	102/6063	0.00041347	0.0546986	0.0507226	FGF10/ZFP36L2/ABL1/ATP6AP1/SERPINF2/JUN/TNIP1/ZFP36L1/PTPN6/LMO3/GPER1/HCRTR1/F2RL1/PTPN11/SRC/PTK2B/C5AR1/NRP1/RRAS/SYK/KDR/EZR/FRS2/TNFRSF11A	24
GO:0010634	positive regulation of epithelial cell migration	16/697	57/6063	0.000482819	0.061318	0.0568608	FGF10/FGF1/ABL1/JUN/ETS1/SRC/THBS1/PTK2B/P2RX4/ANGPT4/FGFR1/TGFBR2/NRP1/PRKCE/KDR/ENPP2	16
GO:0010632	regulation of epithelial cell migration	20/697	80/6063	0.000537344	0.0633231	0.0587202	FGF10/FGF1/ACVRL1/ABL1/JUN/EFNA1/PBLD/ETS1/SRC/THBS1/PTK2B/P2RX4/ANGPT4/STARD13/FGFR1/TGFBR2/NRP1/PRKCE/KDR/ENPP2	20
GO:0050731	positive regulation of peptidyl-tyrosine phosphorylation	17/697	63/6063	0.000538496	0.0633231	0.0587202	FGF10/ABL1/EFNA1/TNFRSF1A/IL12A/TNK2/SRC/PTK2B/HGF/GHRL/NRP1/ADAM17/SYK/KIT/ENPP2/IL5/IL23A	17
GO:0001667	ameboidal-type cell migration	28/697	129/6063	0.000583108	0.0656347	0.0608637	FGF10/FGF1/SDC4/ACVRL1/ABL1/JUN/FAT2/EFNA1/SGPL1/PBLD/WASF2/ETS1/PTPN11/SRC/THBS1/PTK2B/P2RX4/ANGPT4/STARD13/FGFR1/TGFBR2/EDNRB/NRP1/PRKCE/KDR/KIT/MYH9/ENPP2	28
GO:0048534	hematopoietic or lymphoid organ development	55/697	311/6063	0.000599498	0.0656347	0.0608637	FGF10/NKX2-5/ZFP36L2/BCL2L11/NFE2L1/ABL1/ATP6AP1/NRARP/JUN/SIN3A/IL4R/DOCK2/KAT8/ACTN1/ZFP36L1/FOXP3/STAT3/PTPN6/RC3H1/ARMC6/IL12A/SGPL1/ETV6/RTKN2/THOC5/WASF2/ARIH2/ACIN1/MMP14/CDC73/ETS1/JAM3/F2RL1/PTPN11/SRC/PTK2B/SH2B3/APP/NCOA6/HHEX/CHD7/KAT6A/TGFBR2/POU2F2/RRAS/IKZF1/SMAP1/SYK/KIT/IREB2/MYH9/TNF/STAT6/IL23A/TNFRSF11A	55
GO:0030201	heparan sulfate proteoglycan metabolic process	6/697	11/6063	0.000626879	0.0663447	0.0615222	HS6ST2/XYLT1/GLCE/XYLT2/SULF1/EXT1	6

## Sheet: Cluster4
Table S1. GO enrichment results for 8 clusters(cluster4)
ID	Description	GeneRatio	BgRatio	pvalue	p.adjust	qvalue	geneID	Count
GO:0043043	peptide biosynthetic process	51/820	216/6063	3.07177e-05	0.0591895	0.0591895	RWDD1/MRPS16/UQCC2/MRPL14/RPL13A/EIF1/RPL12/KARS/RPL13/RPS2/MRPL20/MCTS1/RPS6KB1/ALKBH1/RARS/RPL19/RPL6/CHCHD1/RPL27/FAU/EIF4A2/RPL11/RPS17/RPL35A/MRPS21/FXR1/MRPL47/EPRS/CARS/CDKAL1/RPL7/PTCD3/MRPL35/EIF2AK3/EIF4B/EIF3K/RPL15/RPS3/RPSA/RPL32/RPS8/RPL18/FOXO3/RPS11/RPL28/RPS5/AASDH/EIF3D/EIF3E/HBS1L/RPS12	51
GO:0006412	translation	50/820	212/6063	3.79056e-05	0.0591895	0.0591895	RWDD1/MRPS16/UQCC2/MRPL14/RPL13A/EIF1/RPL12/KARS/RPL13/RPS2/MRPL20/MCTS1/RPS6KB1/ALKBH1/RARS/RPL19/RPL6/CHCHD1/RPL27/FAU/EIF4A2/RPL11/RPS17/RPL35A/MRPS21/FXR1/MRPL47/EPRS/CARS/CDKAL1/RPL7/PTCD3/MRPL35/EIF2AK3/EIF4B/EIF3K/RPL15/RPS3/RPSA/RPL32/RPS8/RPL18/FOXO3/RPS11/RPL28/RPS5/EIF3D/EIF3E/HBS1L/RPS12	50
GO:0006518	peptide metabolic process	56/820	255/6063	0.00011037	0.114895	0.114895	RWDD1/MRPS16/UQCC2/MRPL14/RPL13A/EIF1/RPL12/KARS/RPL13/PARK7/RPS2/MRPL20/MCTS1/RPS6KB1/ALKBH1/RARS/RPL19/RPL6/CHCHD1/RPL27/FAU/EIF4A2/RPL11/RPS17/RPL35A/MRPS21/FXR1/MRPL47/EPRS/GSTO1/CARS/CDKAL1/RPL7/PTCD3/MRPL35/IMMP1L/IDE/EIF2AK3/EIF4B/EIF3K/RPL15/RPS3/RPSA/RPL32/RPS8/RPL18/FOXO3/RPS11/RPL28/RPS5/AASDH/EIF3D/EIF3E/HBS1L/RPS12/SEC11C	56
GO:0002181	cytoplasmic translation	11/820	25/6063	0.000188955	0.147527	0.147527	RWDD1/MCTS1/RPL6/RPL35A/RPL7/EIF4B/EIF3K/RPL15/RPS3/EIF3D/EIF3E	11
GO:0042775	mitochondrial ATP synthesis coupled electron transport	10/820	23/6063	0.000418601	0.242859	0.242859	NDUFA8/UQCR10/COX4I1/PARK7/CDK1/NDUFS2/NDUFA10/NDUFA12/CYC1/NDUFB9	10
GO:0043604	amide biosynthetic process	52/820	245/6063	0.000466588	0.242859	0.242859	RWDD1/MRPS16/UQCC2/MRPL14/RPL13A/EIF1/RPL12/KARS/RPL13/RPS2/MRPL20/MCTS1/RPS6KB1/ALKBH1/RARS/RPL19/RPL6/GCH1/CHCHD1/RPL27/FAU/EIF4A2/RPL11/RPS17/RPL35A/MRPS21/FXR1/MRPL47/EPRS/CARS/CDKAL1/RPL7/PTCD3/MRPL35/EIF2AK3/EIF4B/EIF3K/RPL15/RPS3/RPSA/RPL32/RPS8/RPL18/FOXO3/RPS11/RPL28/RPS5/AASDH/EIF3D/EIF3E/HBS1L/RPS12	52
GO:0033108	mitochondrial respiratory chain complex assembly	12/820	32/6063	0.000579875	0.258707	0.258707	UQCC2/NDUFA8/DMAC1/NDUFS7/NDUFB10/SMIM20/NDUFA10/NDUFB3/NDUFB4/IMMP1L/ACAD9/NDUFB9	12
GO:0055086	nucleobase-containing small molecule metabolic process	49/820	236/6063	0.00112722	0.360251	0.360251	ATPIF1/NMNAT1/UQCC2/NDUFA8/UQCR10/AK1/KARS/COX4I1/APRT/LOC479901/PARK7/ALDOC/NOS2/GPR65/CLPX/PKLR/TBL1XR1/MPC2/FMO1/CALCRL/ADORA2A/CDK1/NDUFS2/NDUFA10/CTPS2/LOC488636/ATP6V1A/GPR176/GUCY1B3/NUDT12/APIP/NDUFA12/GALR2/CMPK1/BPGM/AQP1/DCK/ALDOB/PPCS/TXNDC9/PPAT/ENPP4/GDA/OARD1/CYC1/NDUFB9/ACR/ADGRG6/ME2	49
GO:0042773	ATP synthesis coupled electron transport	10/820	26/6063	0.00132596	0.360251	0.360251	NDUFA8/UQCR10/COX4I1/PARK7/CDK1/NDUFS2/NDUFA10/NDUFA12/CYC1/NDUFB9	10
GO:0043603	amide metabolic process	61/820	311/6063	0.00134151	0.360251	0.360251	RWDD1/MRPS16/UQCC2/MRPL14/RPL13A/EIF1/SMPD3/RPL12/KARS/RPL13/PARK7/RPS2/MRPL20/MCTS1/RPS6KB1/ALKBH1/RARS/RPL19/RPL6/GCH1/CHCHD1/RPL27/FAU/EIF4A2/RPL11/RPS17/RPL35A/MRPS21/FXR1/MRPL47/EPRS/GSTO1/CARS/CDKAL1/MTRR/RPL7/PTCD3/MRPL35/IMMP1L/IDE/EIF2AK3/EIF4B/NR1H4/EIF3K/RPL15/RPS3/RPSA/RPL32/RPS8/RPL18/FOXO3/RPS11/BPGM/RPL28/RPS5/AASDH/EIF3D/EIF3E/HBS1L/RPS12/SEC11C	61
GO:0010257	NADH dehydrogenase complex assembly	9/820	22/6063	0.00138425	0.360251	0.360251	NDUFA8/DMAC1/NDUFS7/NDUFB10/NDUFA10/NDUFB3/NDUFB4/ACAD9/NDUFB9	9
GO:0032981	mitochondrial respiratory chain complex I assembly	9/820	22/6063	0.00138425	0.360251	0.360251	NDUFA8/DMAC1/NDUFS7/NDUFB10/NDUFA10/NDUFB3/NDUFB4/ACAD9/NDUFB9	9
GO:0022900	electron transport chain	13/820	40/6063	0.00163458	0.392676	0.392676	NDUFA8/UQCR10/COX4I1/PARK7/SDHB/CYB561/CDK1/NDUFS2/NDUFA10/NDUFB3/NDUFA12/CYC1/NDUFB9	13
GO:0046034	ATP metabolic process	22/820	89/6063	0.00302936	0.669117	0.669117	ATPIF1/NMNAT1/UQCC2/NDUFA8/UQCR10/AK1/COX4I1/LOC479901/PARK7/ALDOC/CLPX/PKLR/CDK1/NDUFS2/NDUFA10/LOC488636/ATP6V1A/NDUFA12/BPGM/ALDOB/CYC1/NDUFB9	22
GO:0009117	nucleotide metabolic process	43/820	211/6063	0.00321382	0.669117	0.669117	ATPIF1/NMNAT1/UQCC2/NDUFA8/UQCR10/AK1/KARS/COX4I1/LOC479901/PARK7/ALDOC/NOS2/GPR65/CLPX/PKLR/TBL1XR1/MPC2/FMO1/CALCRL/ADORA2A/CDK1/NDUFS2/NDUFA10/CTPS2/LOC488636/ATP6V1A/GPR176/GUCY1B3/NUDT12/NDUFA12/GALR2/CMPK1/BPGM/AQP1/DCK/ALDOB/PPCS/PPAT/CYC1/NDUFB9/ACR/ADGRG6/ME2	43
GO:0072521	purine-containing compound metabolic process	40/820	194/6063	0.00355257	0.693417	0.693417	ATPIF1/NMNAT1/UQCC2/NDUFA8/UQCR10/AK1/COX4I1/APRT/LOC479901/PARK7/ALDOC/NOS2/GPR65/CLPX/PKLR/TBL1XR1/CALCRL/ADORA2A/CDK1/NDUFS2/NDUFA10/LOC488636/ATP6V1A/GPR176/GUCY1B3/APIP/NDUFA12/GALR2/BPGM/AQP1/ALDOB/PPCS/PPAT/ENPP4/GDA/OARD1/CYC1/NDUFB9/ACR/ADGRG6	40
GO:0042255	ribosome assembly	9/820	25/6063	0.00389915	0.696719	0.696719	RPF1/RPL12/MRPL20/ERAL1/RPL6/RPL11/RPS17/RPSA/RPS5	9
GO:0006801	superoxide metabolic process	8/820	21/6063	0.0043232	0.696719	0.696719	CYBA/PARK7/NOS2/ACP5/GCH1/NCF2/SOD1/PON3	8
GO:0032886	regulation of microtubule-based process	18/820	71/6063	0.00526495	0.696719	0.696719	SKA2/C6H16orf45/SKA1/PRUNE1/NEK2/SMC3/KIF18A/CFAP20/STMN2/CHMP4B/SPAST/MKKS/RPS3/CTNNB1/GEN1/CDK5RAP2/CHMP2A/TRIM58	18
GO:0006753	nucleoside phosphate metabolic process	43/820	217/6063	0.00547739	0.696719	0.696719	ATPIF1/NMNAT1/UQCC2/NDUFA8/UQCR10/AK1/KARS/COX4I1/LOC479901/PARK7/ALDOC/NOS2/GPR65/CLPX/PKLR/TBL1XR1/MPC2/FMO1/CALCRL/ADORA2A/CDK1/NDUFS2/NDUFA10/CTPS2/LOC488636/ATP6V1A/GPR176/GUCY1B3/NUDT12/NDUFA12/GALR2/CMPK1/BPGM/AQP1/DCK/ALDOB/PPCS/PPAT/CYC1/NDUFB9/ACR/ADGRG6/ME2	43
GO:0000278	mitotic cell cycle	58/820	311/6063	0.00562838	0.696719	0.696719	AIF1/NACC2/GADD45A/SKA2/E2F6/NABP2/PTPA/STK26/UNC119/ATAD5/RBBP8/CAMK2A/RPS6KB1/TOP2A/USP37/MAP4K5/BRINP2/SKA1/PAK2/CDK1/ANGEL2/STRADB/DTL/NEK2/DIS3L2/SMC3/KIF18A/TUBGCP5/PAK6/NEK4/BACH1/FZD3/SLF1/TFDP2/CHMP4B/IL1A/BUB1/BCL2L1/TAF10/CUL4A/ANAPC11/SPAST/KAT14/CTNNB1/PIBF1/CEP57/GEN1/CDK5RAP2/CLSPN/ANLN/TTK/SMC2/CHMP2A/MITD1/ANXA1/CDC25C/FBXO5/DCTN2	58
GO:0009126	purine nucleoside monophosphate metabolic process	23/820	99/6063	0.00565833	0.696719	0.696719	ATPIF1/NMNAT1/UQCC2/NDUFA8/UQCR10/AK1/COX4I1/LOC479901/PARK7/ALDOC/CLPX/PKLR/CDK1/NDUFS2/NDUFA10/LOC488636/ATP6V1A/NDUFA12/BPGM/ALDOB/PPAT/CYC1/NDUFB9	23
GO:0009167	purine ribonucleoside monophosphate metabolic process	23/820	99/6063	0.00565833	0.696719	0.696719	ATPIF1/NMNAT1/UQCC2/NDUFA8/UQCR10/AK1/COX4I1/LOC479901/PARK7/ALDOC/CLPX/PKLR/CDK1/NDUFS2/NDUFA10/LOC488636/ATP6V1A/NDUFA12/BPGM/ALDOB/PPAT/CYC1/NDUFB9	23
GO:0006119	oxidative phosphorylation	11/820	36/6063	0.00622945	0.696719	0.696719	UQCC2/NDUFA8/UQCR10/COX4I1/PARK7/CDK1/NDUFS2/NDUFA10/NDUFA12/CYC1/NDUFB9	11
GO:0001731	formation of translation preinitiation complex	5/820	10/6063	0.00625443	0.696719	0.696719	MCTS1/EIF4B/EIF3K/EIF3D/EIF3E	5
GO:0010842	retina layer formation	5/820	10/6063	0.00625443	0.696719	0.696719	RS1/HIPK1/ARL6/TSPAN12/TFAP2B	5
GO:0009259	ribonucleotide metabolic process	36/820	176/6063	0.00630493	0.696719	0.696719	ATPIF1/NMNAT1/UQCC2/NDUFA8/UQCR10/AK1/COX4I1/LOC479901/PARK7/ALDOC/NOS2/GPR65/CLPX/PKLR/TBL1XR1/CALCRL/ADORA2A/CDK1/NDUFS2/NDUFA10/CTPS2/LOC488636/ATP6V1A/GPR176/GUCY1B3/NDUFA12/GALR2/BPGM/AQP1/ALDOB/PPCS/PPAT/CYC1/NDUFB9/ACR/ADGRG6	36
GO:0042440	pigment metabolic process	7/820	18/6063	0.00661875	0.696719	0.696719	ATPIF1/APRT/UROS/SLC11A2/BLVRB/UROD/PPAT	7
GO:0008347	glial cell migration	6/820	14/6063	0.00686278	0.696719	0.696719	CSPG4/RELN/DAB1/C6H16orf45/TGFB2/CTNNB1	6
GO:0046148	pigment biosynthetic process	6/820	14/6063	0.00686278	0.696719	0.696719	ATPIF1/APRT/UROS/SLC11A2/UROD/PPAT	6

## Sheet: Cluster5
Table S1. GO enrichment results for 8 clusters(cluster5)
ID	Description	GeneRatio	BgRatio	pvalue	p.adjust	qvalue	geneID	Count
GO:0007267	cell-cell signaling	76/769	390/6063	5.28e-05	0.0551183	0.0515686	PROKR2/MAFA/RAB11B/BMP2/FGF12/DDIT3/SH2D1A/WLS/CDH16/CDH3/RAPGEF1/KCNC4/DAPK3/SEZ6/SLC1A3/NLK/LHX1/GLRA1/NPTN/MKS1/ITGA3/TMEM88/PSEN1/SERPINE2/NR1D1/SNAP29/BMP4/MCU/EPHB2/NODAL/TACR2/CCR5/WNT9B/FZD9/DISC1/ILDR1/EGF/KCNMB3/PLCL1/GAL/APBA2/CHRM3/CYLD/PRICKLE1/STK4/WISP2/SYT13/ACVR1C/OTULIN/PNOC/CHRM5/PAX8/NDUFAF2/MYLK2/P2RX2/GOT1L1/LOC478038/NOTUM/RBMS3/GATA3/CCNY/GLI3/CFTR/PPT1/SYT3/RIMS3/PREPL/CD…	76
GO:0007155	cell adhesion	75/769	388/6063	7.84e-05	0.0551183	0.0515686	BMP2/LAX1/DUSP26/TNFRSF12A/CDH5/CDH16/CDH1/CDH3/CFDP1/ASS1/RAPGEF1/DAPK3/IL7R/SASH3/ITGA2/PCDH19/ITGA3/SKAP1/PSEN1/ERBB2/CARD11/SERPINE2/PTEN/SELP/SELE/AZGP1/BMP4/TNFSF4/ITGA2B/NODAL/SERPINE1/APOD/ITGA6/CTLA4/CD3E/ZNF683/ITGB5/PDE5A/ACKR3/RHOD/PECAM1/NID1/ESAM/TIGIT/NLRP3/CD200/CD2/CYLD/WISP2/HPSE/CYP26B1/DOCK5/ANGPT2/MMP24/CD36/LOC478038/ATP2C1/DNAJB6/GATA3/RSU1/LIMS2/IL2/IL21/FAT4/ITGB1/SLC7A11…	75
GO:0051241	negative regulation of multicellular organismal process	69/769	351/6063	8.95e-05	0.0551183	0.0515686	RNF125/BMP2/BST2/DDIT3/PGLYRP1/ITM2C/PRKACB/CDH3/SEZ6/IL23R/GLRA1/VASH1/PSEN1/ERBB2/SERPINE2/BMPR1A/BMP4/FASLG/C1QC/TNFSF4/EPHB2/NODAL/SERPINE1/B2M/WNT9B/APOD/PBX1/DLX2/CTLA4/PDE5A/GAS2L1/TIGIT/GAL/GPR55/NLRP3/CHSY1/CYLD/STAT4/PRICKLE1/STK4/ACVR1C/DOCK5/SPRED1/ANGPT2/GUCY1A3/GPR171/PAX8/DPYSL3/SEMA3A/GOT1L1/NMI/KCNE3/HOOK3/SPTBN4/GATA3/CPB2/LIMS2/C5AR2/ANXA5/IL2/NOCT/GLI3/ASPN/CRY1/PDGFB/ASAP1/ZF…	69
GO:0030001	metal ion transport	50/769	233/6063	9.32e-05	0.0551183	0.0515686	RAB11B/NIPAL1/FGF12/DDIT3/FXYD4/KCNC4/KCNT1/TRPV1/FHL1/SLC1A3/SLC13A2/SLC39A6/PSEN1/FAM155B/HEPH/SERPINE2/CRACR2A/FASLG/MCU/MICU1/CCR5/KCND3/B2M/AKAP6/CASR/KCNMB3/HTR2B/SLC9B1/GAL/KCNJ16/CNTN1/KCNJ6/NIPA2/KCNE2/ANO6/SLC9A9/GLRX/ATP2C1/TRPC4/METTL21C/SLC23A1/KCNE3/SPTBN4/DPP6/OXSR1/STEAP3/FYN/SLC13A4/KCNQ4/PDGFB	50
GO:0060675	ureteric bud morphogenesis	11/769	25/6063	0.000104754	0.0551183	0.0515686	BMP2/LHX1/MAGED1/BMP4/WNT9B/PBX1/PAX8/GATA3/FAT4/GLI3/SMAD4	11
GO:0072171	mesonephric tubule morphogenesis	11/769	25/6063	0.000104754	0.0551183	0.0515686	BMP2/LHX1/MAGED1/BMP4/WNT9B/PBX1/PAX8/GATA3/FAT4/GLI3/SMAD4	11
GO:0072088	nephron epithelium morphogenesis	12/769	30/6063	0.000154854	0.0629727	0.0589171	BMP2/LHX1/MAGED1/BMP4/WNT9B/PBX1/STAT4/PAX8/GATA3/FAT4/GLI3/SMAD4	12
GO:0003008	system process	80/769	429/6063	0.000159576	0.0629727	0.0589171	PROKR2/FLI1/HOPX/FGF12/PDCL/NCALD/MTPN/LOC482176/TBX20/TAS2R3/PTGS1/TAS1R1/TRPV1/GNB1/SLC1A3/ZNF830/GLRA1/ITGA3/GUCY2D/PSEN1/SERPINE2/TPM4/NPTX2/F5/AZGP1/BMP4/EPHB2/TACR2/KCND3/FZD9/PPEF1/COCH/PDE5A/USP53/RLBP1/RRH/KCNMB3/PDE6D/HTR2B/GAL/CTTN/CHRM3/STAT4/KCNE2/COL4A3BP/TNNC1/DOCK5/GUCY1A3/MYL2/PNOC/CHRM5/MMP24/PLS1/SMTNL1/RGS9BP/MYLK2/CD36/P2RX2/SEMA3A/GOT1L1/KCNE3/SPTBN4/GATA3/FYN/PRKAR2B/ITGB1/…	80
GO:0072028	nephron morphogenesis	12/769	31/6063	0.000223872	0.0703818	0.0658491	BMP2/LHX1/MAGED1/BMP4/WNT9B/PBX1/STAT4/PAX8/GATA3/FAT4/GLI3/SMAD4	12
GO:0098609	cell-cell adhesion	48/769	229/6063	0.000232541	0.0703818	0.0658491	BMP2/LAX1/CDH5/CDH16/CDH1/CDH3/ASS1/RAPGEF1/IL7R/SASH3/PCDH19/PSEN1/ERBB2/CARD11/SERPINE2/SELP/SELE/BMP4/TNFSF4/NODAL/ITGA6/CTLA4/CD3E/ZNF683/PDE5A/ESAM/TIGIT/NLRP3/CD200/CD2/CYLD/CYP26B1/MMP24/LOC478038/ATP2C1/DNAJB6/GATA3/LIMS2/IL2/IL21/FAT4/ITGB1/SLC7A11/GLI3/NCK2/BTNL2/FLOT1/IFNG	48
GO:0001658	branching involved in ureteric bud morphogenesis	10/769	23/6063	0.000245233	0.0703818	0.0658491	BMP2/LHX1/MAGED1/BMP4/WNT9B/PBX1/PAX8/FAT4/GLI3/SMAD4	10
GO:0072078	nephron tubule morphogenesis	11/769	28/6063	0.000351836	0.0897036	0.0839266	BMP2/LHX1/MAGED1/BMP4/WNT9B/PBX1/PAX8/GATA3/FAT4/GLI3/SMAD4	11
GO:0090183	regulation of kidney development	9/769	20/6063	0.000369385	0.0897036	0.0839266	LHX1/MAGED1/BMP4/WNT9B/STAT4/PAX8/GATA3/FAT4/PDGFB	9
GO:0030217	T cell differentiation	26/769	104/6063	0.000413712	0.0932921	0.0872839	CD3D/IL7R/SASH3/ITK/TBX21/ERBB2/CARD11/BMP4/TNFSF4/LOC611538/CCR9/B2M/CTLA4/CD3E/ZNF683/BMX/NLRP3/CYLD/CYP26B1/CD8A/GATA3/IL2/GLI3/IL6/THEMIS/IFNG	26
GO:0072202	cell differentiation involved in metanephros development	6/769	10/6063	0.000545139	0.0941905	0.0881245	BMP4/WNT9B/STAT4/PAX8/FAT4/PDGFB	6
GO:1900274	regulation of phospholipase C activity	6/769	10/6063	0.000545139	0.0941905	0.0881245	PDGFRB/ITK/SELE/HTR2B/GPR55/FLT1	6
GO:2000696	regulation of epithelial cell differentiation involved in kidney development	6/769	10/6063	0.000545139	0.0941905	0.0881245	LHX1/WNT9B/STAT4/PAX8/GATA3/FAT4	6
GO:0061005	cell differentiation involved in kidney development	10/769	25/6063	0.000552049	0.0941905	0.0881245	LHX1/BMP4/WNT9B/IQGAP1/STAT4/PAX8/GATA3/FAT4/GLI3/PDGFB	10
GO:0098742	cell-cell adhesion via plasma-membrane adhesion molecules	15/769	48/6063	0.000585627	0.0941905	0.0881245	BMP2/CDH5/CDH16/CDH1/CDH3/PCDH19/SELP/SELE/ESAM/TIGIT/CD200/MMP24/LOC478038/ATP2C1/FAT4	15
GO:0072006	nephron development	16/769	53/6063	0.000596709	0.0941905	0.0881245	BMP2/LHX1/ITGA3/MAGED1/BMP4/WNT9B/PBX1/IQGAP1/NID1/STAT4/PAX8/GATA3/FAT4/GLI3/PDGFB/SMAD4	16
GO:0061333	renal tubule morphogenesis	11/769	30/6063	0.000704178	0.101868	0.0953078	BMP2/LHX1/MAGED1/BMP4/WNT9B/PBX1/PAX8/GATA3/FAT4/GLI3/SMAD4	11
GO:0051093	negative regulation of developmental process	54/769	278/6063	0.000709884	0.101868	0.0953078	BMP2/DDIT3/PGLYRP1/ITM2C/PRKACB/CDH3/SEZ6/VASH1/PSEN1/ERBB2/BMPR1A/BMP4/FASLG/C1QC/TNFSF4/EPHB2/NODAL/SERPINE1/B2M/WNT9B/SIRT1/PBX1/DLX2/CTLA4/GAS2L1/GAL/GPR55/CYLD/STAT4/PRICKLE1/STK4/ACVR1C/SPRED1/ANGPT2/GPR171/PAX8/DPYSL3/SEMA3A/HOOK3/GATA3/LIMS2/IL2/BBS12/ITGB1/NOCT/GLI3/ASPN/PDGFB/ASAP1/FBLN1/ZFPM2/IFNG/SMAD4/ENPP1	54
GO:0023057	negative regulation of signaling	77/769	430/6063	0.000769109	0.105569	0.0987698	RNF152/CHST11/RNF125/BMP2/LAX1/C23H3orf33/DDIT3/TRIAP1/DUSP26/TXNDC12/TIMP3/TBX20/PRKACB/RAPGEF1/PLIN5/NLK/DLK1/GLRA1/WFIKKN2/CILP/ITGA3/MVP/TMEM88/PSEN1/AR/SERPINE2/NR1D1/PTEN/OTUD3/BMP4/EPHB2/NODAL/SERPINE1/LTF/APOD/SIRT1/ITGA6/DLX2/CD3E/ACKR3/PHACTR4/PTPN1/HTR2B/NLRP3/CTTN/CYLD/PRICKLE1/STK4/ACVR1C/CYP26B1/SPRED1/BRAP/SLA2/PREX2/SH3RF1/NDUFAF2/GOT1L1/NOTUM/PGAP2/RBMS3/GATA3/MAGI2/ITGB1/GLI3/CD…	77
GO:0035850	epithelial cell differentiation involved in kidney development	9/769	22/6063	0.000863945	0.113645	0.106326	LHX1/BMP4/WNT9B/IQGAP1/STAT4/PAX8/GATA3/FAT4/PDGFB	9
GO:0010648	negative regulation of cell communication	76/769	427/6063	0.000997325	0.122811	0.114902	RNF152/CHST11/RNF125/BMP2/LAX1/C23H3orf33/DDIT3/TRIAP1/DUSP26/TXNDC12/TIMP3/TBX20/PRKACB/RAPGEF1/PLIN5/NLK/DLK1/GLRA1/WFIKKN2/CILP/ITGA3/TMEM88/PSEN1/AR/SERPINE2/NR1D1/PTEN/OTUD3/BMP4/EPHB2/NODAL/SERPINE1/LTF/APOD/SIRT1/ITGA6/DLX2/CD3E/ACKR3/PHACTR4/PTPN1/HTR2B/NLRP3/CTTN/CYLD/PRICKLE1/STK4/ACVR1C/CYP26B1/SPRED1/BRAP/SLA2/PREX2/SH3RF1/NDUFAF2/GOT1L1/NOTUM/PGAP2/RBMS3/GATA3/MAGI2/ITGB1/GLI3/CD109/…	76
GO:0042110	T cell activation	36/769	169/6063	0.00101143	0.122811	0.114902	CD3D/LAX1/IL7R/SASH3/ITK/PSEN1/TBX21/ERBB2/CARD11/BMP4/TNFSF4/LOC611538/CCR9/B2M/CTLA4/CD3E/ZNF683/PDE5A/BMX/TIGIT/NLRP3/CYLD/CYP26B1/SLA2/CD8A/GATA3/LCP1/IL2/IL21/FYN/GLI3/IL6/NCK2/THEMIS/BTNL2/IFNG	36
GO:0050776	regulation of immune response	46/769	232/6063	0.00111348	0.130195	0.12181	RNF125/BST2/LAX1/SH2D1A/PGLYRP1/KLRK1/IL7R/SASH3/IL23R/ITK/SKAP1/PSEN1/TBX21/CARD11/NR1D1/PRKCH/SPPL2A/TNFSF4/LOC611538/LTF/B2M/SIRT1/CTLA4/CD3E/COCH/ZNF683/POLR3C/NLRP3/CD200/GPLD1/CYLD/OTULIN/POLR3G/CD36/TESPA1/NMI/GATA3/GPR17/IL2/IL21/FYN/THEMIS/BTNL2/LTA/FLOT1/IFNG	46
GO:0071805	potassium ion transmembrane transport	15/769	51/6063	0.00118467	0.133571	0.124969	KCNC4/FHL1/SLC1A3/KCND3/AKAP6/KCNMB3/GAL/KCNJ16/KCNJ6/KCNE2/SLC9A9/KCNE3/DPP6/OXSR1/KCNQ4	15
GO:0098662	inorganic cation transmembrane transport	35/769	166/6063	0.00142922	0.155588	0.145568	FGF12/DDIT3/FXYD4/KCNC4/TRPV1/FHL1/SLC1A3/SLC39A6/FAM155B/CRACR2A/ATP6V0A1/FASLG/MCU/MICU1/CCR5/KCND3/B2M/AKAP6/KCNMB3/HTR2B/GAL/KCNJ16/KCNJ6/KCNE2/ANO6/SLC9A9/GLRX/ATP6V0A2/METTL21C/KCNE3/DPP6/OXSR1/STEAP3/FYN/KCNQ4	35
GO:0032729	positive regulation of type II interferon production	10/769	28/6063	0.00155187	0.156506	0.146427	KLRK1/SASH3/IL23R/IL12RB2/TNFSF4/CD3E/CD2/CEBPG/IL2/LTA	10

## Sheet: Cluster6
Table S1. GO enrichment results for 8 clusters(cluster6)
ID	Description	GeneRatio	BgRatio	pvalue	p.adjust	qvalue	geneID	Count
GO:0006396	RNA processing	83/797	337/6063	2.96284e-09	9.2322e-06	9.2322e-06	OSGEP/ZPR1/CDK9/TRIM71/URM1/SRRT/RBM8A/AARS/ADAT1/SPOUT1/LUC7L/DKC1/SF3A2/RNPS1/MRM3/FMR1/NSRP1/ZC3H7A/SAFB2/ELAC2/MRM1/DICER1/QTRT1/THG1L/UTP18/MAP2K1/SAMD15/NONO/DDX39A/CASC3/DHX33/NOP14/SUGP2/SF1/GEMIN2/WBP11/STRAP/PRPF3/TFIP11/NGDN/MRPS11/HEATR1/QTRT2/SMNDC1/PDCD11/POP5/NSUN2/SRSF9/WDR3/MTERF3/WDR75/SRSF6/RPUSD2/RBM39/INTS9/PIK3R1/SREK1/RRS1/UTP20/DHX37/KIAA1456/NOP56/SFSWAP/EXOSC8/TRNT1/LOC4…	83
GO:0034660	ncRNA metabolic process	51/797	194/6063	4.67278e-07	0.000728019	0.000728019	OSGEP/TRIM71/MARS2/URM1/SRRT/AARS/ADAT1/DKC1/WARS/ELAC2/MRM1/DICER1/QTRT1/THG1L/UTP18/SAMD15/DDX11/NOP14/MEPCE/TARS2/NGDN/MRPS11/TDRD1/NCL/HEATR1/QTRT2/PDCD11/POP5/ICE1/NSUN2/WDR3/WDR75/RPUSD2/INTS9/RRS1/UTP20/KIAA1456/NOP56/EXOSC8/TRNT1/HARS/LOC475405/INTS10/LOC475337/MDN1/NCBP1/RTCB/RRP7A/TRMU/VARS/NARS	51
GO:0034470	ncRNA processing	39/797	138/6063	1.56132e-06	0.00162169	0.00162169	OSGEP/URM1/SRRT/AARS/ADAT1/DKC1/ELAC2/MRM1/DICER1/QTRT1/THG1L/UTP18/SAMD15/NOP14/NGDN/MRPS11/HEATR1/QTRT2/PDCD11/POP5/NSUN2/WDR3/WDR75/RPUSD2/INTS9/RRS1/UTP20/KIAA1456/NOP56/EXOSC8/TRNT1/LOC475405/INTS10/LOC475337/MDN1/NCBP1/RTCB/RRP7A/TRMU	39
GO:0071359	cellular response to dsRNA	12/797	27/6063	6.4202e-05	0.0500134	0.0500134	TRIM71/SRRT/SPOUT1/ZC3H7A/DICER1/MAP2K1/PDE12/TMEM173/RALB/LOC475337/CAV1/NCBP1	12
GO:0043331	response to dsRNA	13/797	36/6063	0.000397725	0.217109	0.217109	TRIM71/SRRT/SPOUT1/CARD9/ZC3H7A/DICER1/MAP2K1/PDE12/TMEM173/RALB/LOC475337/CAV1/NCBP1	13
GO:0035196	miRNA processing	8/797	16/6063	0.000418053	0.217109	0.217109	TRIM71/SRRT/SPOUT1/ZC3H7A/DICER1/MAP2K1/LOC475337/NCBP1	8
GO:0070918	regulatory ncRNA processing	8/797	17/6063	0.000699376	0.311322	0.311322	TRIM71/SRRT/SPOUT1/ZC3H7A/DICER1/MAP2K1/LOC475337/NCBP1	8
GO:0006399	tRNA metabolic process	21/797	79/6063	0.000983667	0.347501	0.347501	OSGEP/MARS2/URM1/AARS/ADAT1/WARS/ELAC2/QTRT1/THG1L/TARS2/QTRT2/POP5/NSUN2/KIAA1456/EXOSC8/TRNT1/HARS/RTCB/TRMU/VARS/NARS	21
GO:0000381	regulation of alternative mRNA splicing, via spliceosome	8/797	18/6063	0.00111522	0.347501	0.347501	RBM8A/RNPS1/FMR1/NSRP1/SRSF6/SREK1/HNRNPL/SRSF2	8
GO:0000462	maturation of SSU-rRNA from tricistronic rRNA transcript (SSU-rRNA, 5.8S rRNA, LSU-rRNA)	8/797	18/6063	0.00111522	0.347501	0.347501	UTP18/NGDN/MRPS11/HEATR1/PDCD11/RRS1/UTP20/LOC475405	8
GO:0008033	tRNA processing	14/797	46/6063	0.00168631	0.422536	0.422536	OSGEP/URM1/AARS/ADAT1/ELAC2/QTRT1/THG1L/QTRT2/POP5/NSUN2/KIAA1456/TRNT1/RTCB/TRMU	14
GO:0009451	RNA modification	16/797	56/6063	0.00170378	0.422536	0.422536	OSGEP/URM1/AARS/DKC1/MRM1/QTRT1/THG1L/MEPCE/QTRT2/NSUN2/RPUSD2/KIAA1456/NOP56/CMTR1/TRMU/METTL1	16
GO:0048024	regulation of mRNA splicing, via spliceosome	11/797	32/6063	0.00176283	0.422536	0.422536	RBM8A/RNPS1/FMR1/NSRP1/SRSF9/SRSF6/SREK1/HNRNPL/SRSF2/SNRNP70/NCBP1	11
GO:0035195	miRNA-mediated gene silencing	10/797	28/6063	0.00204522	0.438861	0.438861	TRIM71/SRRT/SPOUT1/FMR1/ZC3H7A/DICER1/MAP2K1/DND1/LOC475337/NCBP1	10
GO:0006397	mRNA processing	33/797	152/6063	0.00211262	0.438861	0.438861	CDK9/RBM8A/LUC7L/SF3A2/RNPS1/FMR1/NSRP1/SAFB2/NONO/DDX39A/CASC3/SF1/GEMIN2/WBP11/STRAP/PRPF3/TFIP11/SMNDC1/PDCD11/SRSF9/SRSF6/RBM39/SREK1/HNRNPL/SRSF2/SNRNP70/RNGTT/NCBP1/USP49/HSF1/CMTR1/DDX39B/DHX16	33
GO:0042274	ribosomal small subunit biogenesis	12/797	38/6063	0.00251883	0.45633	0.45633	UTP18/NOP14/NGDN/MRPS11/HEATR1/PDCD11/WDR3/RRS1/UTP20/LOC475405/RRP7A/LTV1	12
GO:2000779	regulation of double-strand break repair	8/797	20/6063	0.00252135	0.45633	0.45633	DDX11/KLHL15/DTX3L/PARP9/RAD51/SPIDR/HSF1/TIMELESS	8
GO:0050684	regulation of mRNA processing	14/797	48/6063	0.00263605	0.45633	0.45633	CDK9/RBM8A/RNPS1/FMR1/NSRP1/SAFB2/SRSF9/SRSF6/SREK1/HNRNPL/SRSF2/SNRNP70/NCBP1/HSF1	14
GO:1903311	regulation of mRNA metabolic process	19/797	75/6063	0.0030749	0.471265	0.471265	CDK9/TRIM71/HNRNPD/RBM8A/RNPS1/FMR1/NSRP1/SAFB2/SRSF9/SRSF6/PDE12/SREK1/HNRNPL/SAMD4B/SRSF2/SNRNP70/SYNCRIP/NCBP1/HSF1	19
GO:0000377	RNA splicing, via transesterification reactions with bulged adenosine as nucleophile	24/797	104/6063	0.00361012	0.471265	0.471265	RBM8A/LUC7L/SF3A2/RNPS1/FMR1/NSRP1/NONO/DDX39A/SF1/GEMIN2/WBP11/STRAP/PRPF3/TFIP11/SRSF9/SRSF6/SREK1/HNRNPL/SRSF2/SNRNP70/NCBP1/USP49/DDX39B/DHX16	24
GO:0000398	mRNA splicing, via spliceosome	24/797	104/6063	0.00361012	0.471265	0.471265	RBM8A/LUC7L/SF3A2/RNPS1/FMR1/NSRP1/NONO/DDX39A/SF1/GEMIN2/WBP11/STRAP/PRPF3/TFIP11/SRSF9/SRSF6/SREK1/HNRNPL/SRSF2/SNRNP70/NCBP1/USP49/DDX39B/DHX16	24
GO:0016441	post-transcriptional gene silencing	10/797	30/6063	0.00366229	0.471265	0.471265	TRIM71/SRRT/SPOUT1/FMR1/ZC3H7A/DICER1/MAP2K1/DND1/LOC475337/NCBP1	10
GO:0030490	maturation of SSU-rRNA	10/797	30/6063	0.00366229	0.471265	0.471265	UTP18/NOP14/NGDN/MRPS11/HEATR1/PDCD11/WDR3/RRS1/UTP20/LOC475405	10
GO:0035194	RNA-mediated post-transcriptional gene silencing	10/797	30/6063	0.00366229	0.471265	0.471265	TRIM71/SRRT/SPOUT1/FMR1/ZC3H7A/DICER1/MAP2K1/DND1/LOC475337/NCBP1	10
GO:0022613	ribonucleoprotein complex biogenesis	38/797	188/6063	0.00386366	0.471265	0.471265	LUC7L/DKC1/SF3A2/NOC2L/EDC3/MRM1/DICER1/UTP18/SAMD15/NOP14/GEMIN2/STRAP/URB2/PRPF3/NGDN/MRPS11/HEATR1/PDCD11/WDR3/MTERF3/WDR75/SRSF6/RPUSD2/GNL3/TAF9/RRS1/UTP20/NOP56/EXOSC8/LOC475405/LOC475337/GNL2/MDN1/NCBP1/SLC29A1/RRP7A/DDX39B/LTV1	38
GO:0031047	RNA-mediated gene silencing	11/797	35/6063	0.00393225	0.471265	0.471265	TRIM71/SRRT/SPOUT1/FMR1/ZC3H7A/DICER1/MAP2K1/TDRD1/DND1/LOC475337/NCBP1	11
GO:0000375	RNA splicing, via transesterification reactions	24/797	105/6063	0.00411448	0.474841	0.474841	RBM8A/LUC7L/SF3A2/RNPS1/FMR1/NSRP1/NONO/DDX39A/SF1/GEMIN2/WBP11/STRAP/PRPF3/TFIP11/SRSF9/SRSF6/SREK1/HNRNPL/SRSF2/SNRNP70/NCBP1/USP49/DDX39B/DHX16	24
GO:0016071	mRNA metabolic process	45/797	234/6063	0.00475032	0.491343	0.491343	CDK9/TRIM71/HNRNPD/RBM8A/LUC7L/DKC1/SF3A2/RNPS1/FMR1/NSRP1/SAFB2/EDC3/NONO/SMG5/DDX39A/CASC3/SF1/GEMIN2/WBP11/STRAP/PRPF3/TFIP11/SMNDC1/PDCD11/SRSF9/SRSF6/DCP1A/RBM39/PDE12/SREK1/EXOSC8/HNRNPL/SAMD4B/SRSF2/SNRNP70/LOC475337/RNGTT/SYNCRIP/NCBP1/SRF/USP49/HSF1/CMTR1/DDX39B/DHX16	45
GO:0043484	regulation of RNA splicing	13/797	46/6063	0.00499582	0.491343	0.491343	ZPR1/RBM8A/RNPS1/FMR1/NSRP1/SRSF9/SRSF6/PIK3R1/SREK1/HNRNPL/SRSF2/SNRNP70/NCBP1	13
GO:0000380	alternative mRNA splicing, via spliceosome	8/797	22/6063	0.00503158	0.491343	0.491343	RBM8A/RNPS1/FMR1/NSRP1/SRSF6/SREK1/HNRNPL/SRSF2	8

## Sheet: Cluster7
Table S1. GO enrichment results for 8 clusters(cluster7)
ID	Description	GeneRatio	BgRatio	pvalue	p.adjust	qvalue	geneID	Count
GO:0050778	positive regulation of immune response	38/748	178/6063	0.000409849	0.337803	0.334871	LY96/TRAT1/TLR1/BIRC2/CMTM3/VAV1/MED1/TLR1/ZBTB1/C1QBP/MAPK1/BIRC3/PLEKHA1/THEMIS2/PTPRC/IRAK4/PTPN22/RIPK2/TLR2/HMGB2/CD180/LSM14A/LYN/FFAR2/PRNP/ELF1/TNIP3/IL15/TLR4/PELI1/MAP3K7/SKAP2/MSH2/SOCS5/MAPK14/FAM49B/NFAM1/STX7	38
GO:0031663	lipopolysaccharide-mediated signaling pathway	10/748	25/6063	0.000440304	0.337803	0.334871	LY96/MAPK1/MTDH/RIPK2/CD180/IL1B/LYN/ZCCHC11/PRDM1/MAPK14	10
GO:0002757	immune response-activating signaling pathway	27/748	113/6063	0.000448121	0.337803	0.334871	LY96/TRAT1/TLR1/BIRC2/CMTM3/TLR1/C1QBP/MAPK1/BIRC3/PLEKHA1/THEMIS2/PTPRC/IRAK4/PTPN22/RIPK2/TLR2/CD180/LSM14A/LYN/FFAR2/PRNP/ELF1/TNIP3/TLR4/PELI1/SKAP2/NFAM1	27
GO:0002764	immune response-regulating signaling pathway	28/748	119/6063	0.000462293	0.337803	0.334871	LY96/TRAT1/LOC611536/TLR1/BIRC2/CMTM3/TLR1/C1QBP/MAPK1/BIRC3/PLEKHA1/THEMIS2/PTPRC/IRAK4/PTPN22/RIPK2/TLR2/CD180/LSM14A/LYN/FFAR2/PRNP/ELF1/TNIP3/TLR4/PELI1/SKAP2/NFAM1	28
GO:0002221	pattern recognition receptor signaling pathway	17/748	59/6063	0.000534668	0.337803	0.334871	LY96/TLR1/BIRC2/TLR1/C1QBP/BIRC3/IRAK4/PTPN22/RIPK2/TLR2/CD180/LSM14A/LYN/FFAR2/TNIP3/TLR4/PELI1	17
GO:0002758	innate immune response-activating signaling pathway	17/748	60/6063	0.000662206	0.348652	0.345625	LY96/TLR1/BIRC2/TLR1/C1QBP/BIRC3/IRAK4/PTPN22/RIPK2/TLR2/CD180/LSM14A/LYN/FFAR2/TNIP3/TLR4/PELI1	17
GO:0002224	toll-like receptor signaling pathway	14/748	46/6063	0.000899576	0.402005	0.398516	LY96/TLR1/BIRC2/TLR1/BIRC3/IRAK4/PTPN22/RIPK2/TLR2/CD180/LYN/TNIP3/TLR4/PELI1	14
GO:0002253	activation of immune response	27/748	120/6063	0.00120519	0.402005	0.398516	LY96/TRAT1/TLR1/BIRC2/CMTM3/TLR1/C1QBP/MAPK1/BIRC3/PLEKHA1/THEMIS2/PTPRC/IRAK4/PTPN22/RIPK2/TLR2/CD180/LSM14A/LYN/FFAR2/PRNP/ELF1/TNIP3/TLR4/PELI1/SKAP2/NFAM1	27
GO:0071219	cellular response to molecule of bacterial origin	17/748	64/6063	0.00146533	0.402005	0.398516	LY96/TLR1/TLR1/MAPK1/CD80/MTDH/RIPK2/TLR2/HMGB2/CD180/IL1B/LYN/TNIP3/ZCCHC11/PRDM1/TLR4/MAPK14	17
GO:0090169	regulation of spindle assembly	6/748	12/6063	0.00165214	0.402005	0.398516	STAG2/CEP97/CHMP2B/STAG1/SENP6/VPS4B	6
GO:0090224	regulation of spindle organization	6/748	12/6063	0.00165214	0.402005	0.398516	STAG2/CEP97/CHMP2B/STAG1/SENP6/VPS4B	6
GO:0002218	activation of innate immune response	17/748	65/6063	0.00176196	0.402005	0.398516	LY96/TLR1/BIRC2/TLR1/C1QBP/BIRC3/IRAK4/PTPN22/RIPK2/TLR2/CD180/LSM14A/LYN/FFAR2/TNIP3/TLR4/PELI1	17
GO:0034142	toll-like receptor 4 signaling pathway	7/748	16/6063	0.00176629	0.402005	0.398516	LY96/PTPN22/RIPK2/LYN/TNIP3/TLR4/PELI1	7
GO:0045089	positive regulation of innate immune response	20/748	82/6063	0.00182812	0.402005	0.398516	LY96/TLR1/BIRC2/VAV1/MED1/TLR1/C1QBP/BIRC3/IRAK4/PTPN22/RIPK2/TLR2/HMGB2/CD180/LSM14A/LYN/FFAR2/TNIP3/TLR4/PELI1	20
GO:0007088	regulation of mitotic nuclear division	16/748	60/6063	0.00191478	0.402005	0.398516	STAG2/LCMT1/ATRX/CDC27/ZW10/BMP7/UBE2C/CEP97/MAP9/CHMP2B/STAG1/IL1B/DYNC1LI1/SMC5/RAD21/VPS4B	16
GO:0050776	regulation of immune response	44/748	232/6063	0.00203611	0.402005	0.398516	LY96/SAMSN1/TRAT1/LOC611536/TLR1/BIRC2/CMTM3/VAV1/MED1/ARG2/TLR1/ZBTB1/C1QBP/MAPK1/BIRC3/PPP2R3C/PLEKHA1/THEMIS2/PTPRC/CD96/IRAK4/PTPN22/RIPK2/TLR2/HMGB2/CD180/LSM14A/LYN/FFAR2/PRNP/ELF1/TNIP3/ATG5/IL15/TLR4/PELI1/MAP3K7/SKAP2/MSH2/SOCS5/MAPK14/FAM49B/NFAM1/STX7	44
GO:0042491	inner ear auditory receptor cell differentiation	6/748	13/6063	0.0027508	0.454597	0.450651	PAFAH1B1/RBPJ/KCNMA1/SEC24B/RIPOR2/CLRN1	6
GO:0016192	vesicle-mediated transport	77/748	462/6063	0.0027793	0.454597	0.450651	LRRTM2/SAR1B/SNX16/RALA/RNF139/CACNG2/ACSL3/SNX10/RAB6A/COG4/GPC3/RALBP1/VTN/LEPR/VAV1/MYO1D/STXBP2/ARHGAP44/CLINT1/RAB27A/EXOC5/RP2/KLHL20/RDX/VPS26A/ZW10/PIKFYVE/CLEC7A/CALY/CEP19/PRSS12/AP1S2/RAB9A/MILR1/AP1AR/STXBP5L/SEC24B/GOLGA5/PPP3CA/LRRK2/AP3B1/ANXA3/ARFGEF1/IL1B/DENND5A/LYN/YIPF5/DNAJC13/CEP83/COG6/RAB2B/JMJD6/NAPB/CCDC93/PDCD6IP/PICALM/OTOF/RAB7A/ARHGAP12/COG5/BCAP29/ATG5/SFRP4/CAV2/PL…	77
GO:0060113	inner ear receptor cell differentiation	8/748	22/6063	0.00337501	0.454597	0.450651	PAFAH1B1/RBPJ/KCNMA1/SEC24B/TRIP11/RIPOR2/CLRN1/ATP8B1	8
GO:0043123	positive regulation of I-kappaB kinase/NF-kappaB signaling	18/748	75/6063	0.00366073	0.454597	0.450651	CASP8/TLR1/BIRC2/MIER1/TLR1/LTBR/TRIM8/IRAK4/MTDH/ZDHHC13/RIPK2/TLR2/IL1B/TMEM9B/TLR4/PELI1/MAP3K7/IL18R1	18
GO:0071216	cellular response to biotic stimulus	18/748	75/6063	0.00366073	0.454597	0.450651	LY96/TLR1/TLR1/MAPK1/GSK3B/CD80/MTDH/RIPK2/TLR2/HMGB2/CD180/IL1B/LYN/TNIP3/ZCCHC11/PRDM1/TLR4/MAPK14	18
GO:0002066	columnar/cuboidal epithelial cell development	7/748	18/6063	0.00393502	0.454597	0.450651	PAFAH1B1/SEC24B/RIPOR2/CLRN1/RARB/KLF5/PRDM1	7
GO:0051783	regulation of nuclear division	17/748	70/6063	0.00410688	0.454597	0.450651	STAG2/LCMT1/ATRX/CDC27/ZW10/BMP7/UBE2C/CEP97/MAP9/CHMP2B/STAG1/IL1B/DYNC1LI1/MSH2/SMC5/RAD21/VPS4B	17
GO:0001961	positive regulation of cytokine-mediated signaling pathway	5/748	10/6063	0.00416704	0.454597	0.450651	PAFAH1B1/CREBRF/MED1/RIPK2/LSM14A	5
GO:0009595	detection of biotic stimulus	5/748	10/6063	0.00416704	0.454597	0.450651	LY96/TLR1/TLR1/TLR2/TLR4	5
GO:0045745	positive regulation of G protein-coupled receptor signaling pathway	5/748	10/6063	0.00416704	0.454597	0.450651	TMOD2/LRRK2/ARRDC3/ACPP/CAV2	5
GO:1901673	regulation of mitotic spindle assembly	5/748	10/6063	0.00416704	0.454597	0.450651	STAG2/CEP97/CHMP2B/STAG1/VPS4B	5
GO:0030520	intracellular estrogen receptor signaling pathway	6/748	14/6063	0.00431716	0.454597	0.450651	TRIP4/MED1/CNOT9/UFSP2/PAK1/LATS1	6
GO:0035315	hair cell differentiation	6/748	14/6063	0.00431716	0.454597	0.450651	PAFAH1B1/RBPJ/KCNMA1/SEC24B/RIPOR2/CLRN1	6
GO:0060119	inner ear receptor cell development	6/748	14/6063	0.00431716	0.454597	0.450651	PAFAH1B1/SEC24B/TRIP11/RIPOR2/CLRN1/ATP8B1	6

## Sheet: Cluster8
Table S1. GO enrichment results for 8 clusters(cluster8)
ID	Description	GeneRatio	BgRatio	pvalue	p.adjust	qvalue	geneID	Count
GO:2000113	negative regulation of cellular macromolecule biosynthetic process	74/755	401/6063	0.000222964	0.346183	0.346183	NPAS1/ERF/ATF5/HUS1/JUND/PRMT6/LOC479600/GLIS2/PIAS4/CIITA/ZBTB14/SREBF1/PPARGC1B/YY1/ILF3/RPS6KA5/CIPC/GON4L/FXR2/CC2D1A/MAFK/KDM5C/TSPYL2/SAMD4A/NELFA/WNT4/MEN1/EIF4EBP2/LIMD1/MOV10/PASK/SP5/RBM14/NF2/PRMT2/SESN2/OTUD7B/LOC488264/ELF3/HIF1AN/RREB1/CRY2/DNAJC17/CCAR2/HDAC7/BAHD1/CUX2/ENC1/KDM2B/NAT10/CBX5/ARID5A/ZNF703/EIF4A3/SUPT5H/FOXJ1/TAF3/TGFB1/RECQL5/DMAP1/PLK3/PNKP/KLF11/ZC3H12A/SNIP1/CNO…	74
GO:0010558	negative regulation of macromolecule biosynthetic process	75/755	408/6063	0.000228957	0.346183	0.346183	NPAS1/ERF/ATF5/HUS1/JUND/PRMT6/LOC479600/GLIS2/PIAS4/CIITA/ZBTB14/SREBF1/PPARGC1B/YY1/ILF3/RPS6KA5/CIPC/GON4L/FXR2/CC2D1A/MAFK/KDM5C/TSPYL2/SAMD4A/NELFA/WNT4/MEN1/EIF4EBP2/LIMD1/MOV10/PASK/SP5/RBM14/NF2/PRMT2/SESN2/OTUD7B/LOC488264/ELF3/TMEFF2/HIF1AN/RREB1/CRY2/DNAJC17/CCAR2/HDAC7/BAHD1/CUX2/ENC1/KDM2B/NAT10/CBX5/ARID5A/ZNF703/EIF4A3/SUPT5H/FOXJ1/TAF3/TGFB1/RECQL5/DMAP1/PLK3/PNKP/KLF11/ZC3H12A/SN…	75
GO:0031327	negative regulation of cellular biosynthetic process	77/755	434/6063	0.000586265	0.4494	0.4494	NPAS1/ERF/ATF5/HUS1/JUND/PRMT6/LOC479600/GLIS2/PIAS4/CIITA/ZBTB14/SREBF1/PPARGC1B/YY1/ILF3/RPS6KA5/CIPC/GON4L/FXR2/CC2D1A/MAFK/KDM5C/TSPYL2/SAMD4A/NELFA/WNT4/MEN1/EIF4EBP2/LIMD1/MOV10/PASK/SP5/RBM14/NF2/PRMT2/SESN2/OTUD7B/LOC488264/ELF3/HIF1AN/RREB1/CRY2/DNAJC17/CCAR2/HDAC7/BAHD1/CUX2/ENC1/KDM2B/NAT10/TRIB3/APLP1/CBX5/ARID5A/ZNF703/EIF4A3/SUPT5H/FOXJ1/TAF3/TGFB1/RECQL5/DMAP1/PLK3/APOC1/PNKP/KLF11…	77
GO:0009890	negative regulation of biosynthetic process	78/755	441/6063	0.000594444	0.4494	0.4494	NPAS1/ERF/ATF5/HUS1/JUND/PRMT6/LOC479600/GLIS2/PIAS4/CIITA/ZBTB14/SREBF1/PPARGC1B/YY1/ILF3/RPS6KA5/CIPC/GON4L/FXR2/CC2D1A/MAFK/KDM5C/TSPYL2/SAMD4A/NELFA/WNT4/MEN1/EIF4EBP2/LIMD1/MOV10/PASK/SP5/RBM14/NF2/PRMT2/SESN2/OTUD7B/LOC488264/ELF3/TMEFF2/HIF1AN/RREB1/CRY2/DNAJC17/CCAR2/HDAC7/BAHD1/CUX2/ENC1/KDM2B/NAT10/TRIB3/APLP1/CBX5/ARID5A/ZNF703/EIF4A3/SUPT5H/FOXJ1/TAF3/TGFB1/RECQL5/DMAP1/PLK3/APOC1/PNK…	78
GO:0051253	negative regulation of RNA metabolic process	64/755	352/6063	0.000895725	0.470482	0.470482	NPAS1/ERF/ATF5/GDNF/JUND/PRMT6/LOC479600/GLIS2/PIAS4/CIITA/ZBTB14/SREBF1/PPARGC1B/YY1/ILF3/RPS6KA5/CIPC/GON4L/RNF40/CC2D1A/MAFK/KDM5C/NELFA/WNT4/MEN1/LIMD1/SP5/PRMT2/OTUD7B/AXIN2/LOC488264/ELF3/HIF1AN/RREB1/CRY2/DNAJC17/CCAR2/HDAC7/BAHD1/CUX2/KDM2B/CBX5/ARID5A/SHQ1/ZNF703/SUPT5H/FOXJ1/TAF3/TGFB1/RECQL5/DMAP1/PLK3/KLF11/ZC3H12A/RNF20/U2AF2/PAX5/PHF2/VLDLR/PPARD/HNRNPA0/SREBF2/IRF1/ZNF608	64
GO:0045934	negative regulation of nucleobase-containing compound metabolic process	72/755	408/6063	0.00103303	0.470482	0.470482	NPAS1/ERF/ATF5/GDNF/HUS1/JUND/PRMT6/LOC479600/GLIS2/PIAS4/CIITA/ZBTB14/SREBF1/THOC1/PPARGC1B/YY1/ILF3/RPS6KA5/CIPC/GON4L/RNF40/CC2D1A/MAFK/KDM5C/TSPYL2/NELFA/WNT4/MEN1/LIMD1/MLXIPL/SP5/NF2/PRMT2/OTUD7B/AXIN2/LOC488264/ELF3/HIF1AN/RREB1/CRY2/DNAJC17/CCAR2/HDAC7/BAHD1/CUX2/KDM2B/NAT10/APLP1/CBX5/ARID5A/SHQ1/ZNF703/SUPT5H/FOXJ1/TAF3/TGFB1/RECQL5/DMAP1/PLK3/KLF11/ZC3H12A/RNF20/U2AF2/PAX5/PHF2/VLDLR/P…	72
GO:0010506	regulation of autophagy	23/755	98/6063	0.00170336	0.470482	0.470482	BNIP3/LRSAM1/POLDIP2/SREBF1/AKT1/MFN2/RAB8A/POLR3A/MUL1/RUBCN/SLC17A9/SESN2/TPCN2/TPCN1/DRAM1/TRIM21/USP36/SUPT5H/PLK3/ZC3H12A/NOD1/U2AF2/SREBF2	23
GO:0032881	regulation of polysaccharide metabolic process	6/755	12/6063	0.00173602	0.470482	0.470482	AKT1/PASK/AKT2/TGFB1/EPM2AIP1/DYRK2	6
GO:0032885	regulation of polysaccharide biosynthetic process	6/755	12/6063	0.00173602	0.470482	0.470482	AKT1/PASK/AKT2/TGFB1/EPM2AIP1/DYRK2	6
GO:0061025	membrane fusion	20/755	81/6063	0.00174687	0.470482	0.470482	VAMP3/STXBP6/BNIP3/DNM2/TMEM175/MFN2/MUL1/SPATA46/TBC1D10A/VTI1A/TBCK/VPS18/VPS16/TBC1D5/AKT2/NAPA/VPS41/SYT5/STX17/TGFBRAP1	20
GO:0048284	organelle fusion	18/755	70/6063	0.00179123	0.470482	0.470482	VAMP3/STXBP6/BNIP3/TMEM175/MFN2/MUL1/TBC1D10A/VTI1A/TBCK/VPS39/VPS18/VPS16/TBC1D5/AKT2/VPS41/SYT5/STX17/TGFBRAP1	18
GO:0007031	peroxisome organization	7/755	16/6063	0.00186699	0.470482	0.470482	PEX12/ABCD1/PEX11G/PEX19/PEX11B/PEX16/PEX6	7
GO:0010629	negative regulation of gene expression	82/755	490/6063	0.00236164	0.506623	0.506623	NPAS1/ERF/ATF5/GDNF/JUND/PRMT6/EDC4/LOC479600/GLIS2/PIAS4/CIITA/ZBTB14/SREBF1/AKT1/PPARGC1B/YY1/ILF3/RPS6KA5/CIPC/GON4L/DGKQ/RNF40/FXR2/CC2D1A/MAFK/KDM5C/SAMD4A/NELFA/WNT4/MEN1/CRYAB/EIF4EBP2/LIMD1/MOV10/SP5/RBM14/PRMT2/SESN2/OTUD7B/AXIN2/LOC488264/ELF3/HIF1AN/RREB1/CRY2/DNAJC17/CCAR2/HDAC7/BAHD1/CUX2/ENC1/KDM2B/CBX5/ARID5A/SHQ1/ZNF703/EIF4A3/SUPT5H/FOXJ1/TAF3/TGFB1/RECQL5/DMAP1/SMG9/PLK3/KLF11/Z…	82
GO:0033365	protein localization to organelle	59/755	333/6063	0.00264644	0.506623	0.506623	PEX12/LIF/BAMBI/CNEP1R1/LRSAM1/PMPCA/DVL1/GLIS2/SREBF1/AKT1/HDAC8/KAT7/KPNB1/MFN2/JUP/KDELR2/NUP88/POLR3A/PACS1/SLC17A9/PEX19/NF2/IPO4/HHAT/SESN2/HPS4/OTUD7B/AXIN2/VTI1A/KPNA6/SRPRA/GBF1/HEATR3/BAP1/CRY2/PEX16/PLRG1/DCLK2/PDCD5/RBCK1/VPS36/HGS/USP36/SZT2/TAF3/TGFB1/IPO13/DMAP1/VPS41/ZC3H12A/SNIP1/U2AF2/PEX6/TAF8/SREBF2/TULP4/NUP107/DYRK2/GLS2	59
GO:1903214	regulation of protein targeting to mitochondrion	12/755	41/6063	0.00322639	0.506623	0.506623	SREBF1/POLR3A/SLC17A9/HHAT/HPS4/BAP1/PDCD5/USP36/SNIP1/U2AF2/SREBF2/GLS2	12
GO:0010821	regulation of mitochondrion organization	20/755	86/6063	0.00372274	0.506623	0.506623	MIEF1/SLC35F6/FGF11/BNIP3/SREBF1/AKT1/MFN2/FGF11/POLR3A/MUL1/SLC17A9/HHAT/HPS4/BAP1/PDCD5/USP36/SNIP1/U2AF2/SREBF2/GLS2	20
GO:0006325	chromatin organization	41/755	218/6063	0.00395992	0.506623	0.506623	PYGO2/LIF/CENPP/NAA60/SREBF1/RPS6KA5/KAT7/RNF40/LAS1L/KDM5C/TSPYL2/TAF6L/TRRAP/LOC486424/ATXN7L3/MEN1/SMARCC1/ING5/RBM14/IPO4/SART3/LOC488264/JARID2/ZNF335/BAP1/INO80/SPTY2D1/BAHD1/DDB2/TET3/KDM2B/MAP3K12/TADA3/DMAP1/PRKD2/GRWD1/RNF20/PAX5/PHF2/PWP1/MYC	41
GO:0072594	establishment of protein localization to organelle	42/755	225/6063	0.00410452	0.506623	0.506623	PEX12/BAMBI/LRSAM1/PMPCA/SREBF1/AKT1/KPNB1/MFN2/JUP/NUP88/POLR3A/PACS1/SLC17A9/PEX19/IPO4/HHAT/HPS4/AXIN2/VTI1A/KPNA6/SRPRA/HEATR3/BAP1/CRY2/PEX16/PDCD5/RBCK1/VPS36/HGS/USP36/TGFB1/IPO13/DMAP1/VPS41/ZC3H12A/SNIP1/U2AF2/PEX6/SREBF2/NUP107/DYRK2/GLS2	42
GO:1903955	positive regulation of protein targeting to mitochondrion	11/755	37/6063	0.00414565	0.506623	0.506623	POLR3A/SLC17A9/HHAT/HPS4/BAP1/PDCD5/USP36/SNIP1/U2AF2/SREBF2/GLS2	11
GO:0005979	regulation of glycogen biosynthetic process	5/755	10/6063	0.00434323	0.506623	0.506623	AKT1/PASK/AKT2/EPM2AIP1/DYRK2	5
GO:0010962	regulation of glucan biosynthetic process	5/755	10/6063	0.00434323	0.506623	0.506623	AKT1/PASK/AKT2/EPM2AIP1/DYRK2	5
GO:0035493	SNARE complex assembly	5/755	10/6063	0.00434323	0.506623	0.506623	VAMP3/STXBP6/VPS18/VPS16/VPS41	5
GO:0070873	regulation of glycogen metabolic process	5/755	10/6063	0.00434323	0.506623	0.506623	AKT1/PASK/AKT2/EPM2AIP1/DYRK2	5
GO:0006914	autophagy	30/755	149/6063	0.00472533	0.506623	0.506623	TRIM17/BNIP3/LRSAM1/POLDIP2/SREBF1/AKT1/ZFYVE1/MFN2/RAB8A/POLR3A/MUL1/ATG2A/RUBCN/SLC17A9/SESN2/VTI1A/TPCN2/TPCN1/DRAM1/VPS16/TRIM21/TBC1D5/USP36/SUPT5H/PLK3/ZC3H12A/NOD1/U2AF2/STX17/SREBF2	30
GO:0061919	process utilizing autophagic mechanism	30/755	149/6063	0.00472533	0.506623	0.506623	TRIM17/BNIP3/LRSAM1/POLDIP2/SREBF1/AKT1/ZFYVE1/MFN2/RAB8A/POLR3A/MUL1/ATG2A/RUBCN/SLC17A9/SESN2/VTI1A/TPCN2/TPCN1/DRAM1/VPS16/TRIM21/TBC1D5/USP36/SUPT5H/PLK3/ZC3H12A/NOD1/U2AF2/STX17/SREBF2	30
GO:0006605	protein targeting	26/755	124/6063	0.00472604	0.506623	0.506623	PEX12/PMPCA/MYO1C/SREBF1/CHM/MFN2/POLR3A/PACS1/SLC17A9/PEX19/HHAT/HPS4/VTI1A/SRPRA/BAP1/PEX16/PDCD5/HGS/USP36/AKT2/VPS41/SNIP1/U2AF2/PEX6/SREBF2/GLS2	26
GO:0045892	negative regulation of DNA-templated transcription	56/755	321/6063	0.0047451	0.506623	0.506623	NPAS1/ERF/ATF5/JUND/PRMT6/LOC479600/GLIS2/PIAS4/CIITA/ZBTB14/SREBF1/PPARGC1B/YY1/ILF3/RPS6KA5/CIPC/GON4L/CC2D1A/MAFK/KDM5C/NELFA/WNT4/MEN1/LIMD1/SP5/PRMT2/OTUD7B/LOC488264/ELF3/HIF1AN/RREB1/CRY2/DNAJC17/CCAR2/HDAC7/BAHD1/CUX2/KDM2B/CBX5/ARID5A/ZNF703/SUPT5H/FOXJ1/TAF3/TGFB1/RECQL5/DMAP1/PLK3/KLF11/PAX5/PHF2/VLDLR/PPARD/SREBF2/IRF1/ZNF608	56
GO:1903747	regulation of establishment of protein localization to mitochondrion	12/755	43/6063	0.00495621	0.506623	0.506623	SREBF1/POLR3A/SLC17A9/HHAT/HPS4/BAP1/PDCD5/USP36/SNIP1/U2AF2/SREBF2/GLS2	12
GO:1902679	negative regulation of RNA biosynthetic process	56/755	322/6063	0.00507585	0.506623	0.506623	NPAS1/ERF/ATF5/JUND/PRMT6/LOC479600/GLIS2/PIAS4/CIITA/ZBTB14/SREBF1/PPARGC1B/YY1/ILF3/RPS6KA5/CIPC/GON4L/CC2D1A/MAFK/KDM5C/NELFA/WNT4/MEN1/LIMD1/SP5/PRMT2/OTUD7B/LOC488264/ELF3/HIF1AN/RREB1/CRY2/DNAJC17/CCAR2/HDAC7/BAHD1/CUX2/KDM2B/CBX5/ARID5A/ZNF703/SUPT5H/FOXJ1/TAF3/TGFB1/RECQL5/DMAP1/PLK3/KLF11/PAX5/PHF2/VLDLR/PPARD/SREBF2/IRF1/ZNF608	56
GO:1903507	negative regulation of nucleic acid-templated transcription	56/755	322/6063	0.00507585	0.506623	0.506623	NPAS1/ERF/ATF5/JUND/PRMT6/LOC479600/GLIS2/PIAS4/CIITA/ZBTB14/SREBF1/PPARGC1B/YY1/ILF3/RPS6KA5/CIPC/GON4L/CC2D1A/MAFK/KDM5C/NELFA/WNT4/MEN1/LIMD1/SP5/PRMT2/OTUD7B/LOC488264/ELF3/HIF1AN/RREB1/CRY2/DNAJC17/CCAR2/HDAC7/BAHD1/CUX2/KDM2B/CBX5/ARID5A/ZNF703/SUPT5H/FOXJ1/TAF3/TGFB1/RECQL5/DMAP1/PLK3/KLF11/PAX5/PHF2/VLDLR/PPARD/SREBF2/IRF1/ZNF608	56
