# Supplementary material for: Transcriptomic and intervention evidence reveals domestic dogs as a promising model for anti‐inflammatory investigation
Source: Aging Cell. 2024 Mar 1;23(5):e14127. doi: 10.1111/acel.14127 (PMC11113267; doi:10.1111/acel.14127)
Supplement: Supplementary file 6 — Table S2. [file ACEL-23-e14127-s016.xlsx]

## Sheet: Gene Lists
Table S2. Age-associated genes and Sex-DEGs
maSigPro	sexDEGs
ENSCAFG00000023806	ENSCAFG00000004713
ENSCAFG00000009427	ENSCAFG00000013345
ENSCAFG00000002023	ENSCAFG00000017119
ENSCAFG00000003959	ENSCAFG00000016469
ENSCAFG00000018719	ENSCAFG00000009209
ENSCAFG00000013782	ENSCAFG00000012044
ENSCAFG00000001646	ENSCAFG00000001077
ENSCAFG00000030184	ENSCAFG00000001293
ENSCAFG00000018379	ENSCAFG00000001811
ENSCAFG00000012478	ENSCAFG00000004494
ENSCAFG00000002050	ENSCAFG00000018082
ENSCAFG00000010997	ENSCAFG00000014945
ENSCAFG00000009448	ENSCAFG00000019534
ENSCAFG00000007158	ENSCAFG00000007169
ENSCAFG00000013011	ENSCAFG00000004139
ENSCAFG00000003344	ENSCAFG00000011594
ENSCAFG00000002741	ENSCAFG00000010603
ENSCAFG00000007831	ENSCAFG00000019257
ENSCAFG00000003242	ENSCAFG00000000267
ENSCAFG00000016304	ENSCAFG00000012339
ENSCAFG00000000761	ENSCAFG00000010002
ENSCAFG00000004408	ENSCAFG00000008289
ENSCAFG00000011178	ENSCAFG00000005829
ENSCAFG00000009059	ENSCAFG00000018883
ENSCAFG00000018123	ENSCAFG00000004701
ENSCAFG00000013699	ENSCAFG00000002865
ENSCAFG00000028762	ENSCAFG00000004151
ENSCAFG00000006374	ENSCAFG00000002010
ENSCAFG00000004729	ENSCAFG00000005063
ENSCAFG00000032367	ENSCAFG00000005400
ENSCAFG00000017070	ENSCAFG00000006058
ENSCAFG00000001906	ENSCAFG00000014907
ENSCAFG00000003758	ENSCAFG00000012112
ENSCAFG00000032183	ENSCAFG00000011499
ENSCAFG00000010022	ENSCAFG00000014117
ENSCAFG00000007137	ENSCAFG00000016968
ENSCAFG00000008350	ENSCAFG00000012468
ENSCAFG00000020061	ENSCAFG00000010310
ENSCAFG00000015819	ENSCAFG00000030713
ENSCAFG00000008498	ENSCAFG00000007338
ENSCAFG00000005906	ENSCAFG00000032562
ENSCAFG00000005585	ENSCAFG00000013970
ENSCAFG00000001426	ENSCAFG00000017113
ENSCAFG00000000765	ENSCAFG00000008235
ENSCAFG00000000509	ENSCAFG00000016189
ENSCAFG00000000454	ENSCAFG00000002043
ENSCAFG00000006336	ENSCAFG00000009905
ENSCAFG00000018692	ENSCAFG00000030240
ENSCAFG00000016468	ENSCAFG00000009640
ENSCAFG00000009180	ENSCAFG00000008531
ENSCAFG00000001126	ENSCAFG00000015919
ENSCAFG00000013122	ENSCAFG00000007098
ENSCAFG00000001362	ENSCAFG00000009639
ENSCAFG00000005731	ENSCAFG00000004143
ENSCAFG00000016558	ENSCAFG00000000659
ENSCAFG00000010458	ENSCAFG00000011047
ENSCAFG00000009938	ENSCAFG00000019597
ENSCAFG00000000810	ENSCAFG00000003217
ENSCAFG00000012301	ENSCAFG00000029267
ENSCAFG00000017350	ENSCAFG00000007578
ENSCAFG00000007601	ENSCAFG00000007891
	ENSCAFG00000009823
	ENSCAFG00000003648
	ENSCAFG00000012174
	ENSCAFG00000001250
	ENSCAFG00000012748
	ENSCAFG00000028514
	ENSCAFG00000004547
	ENSCAFG00000014406
	ENSCAFG00000010884
	ENSCAFG00000004474
	ENSCAFG00000019465
	ENSCAFG00000011957
	ENSCAFG00000019473
	ENSCAFG00000019798
	ENSCAFG00000019737
	ENSCAFG00000008341
	ENSCAFG00000018325
	ENSCAFG00000012704
	ENSCAFG00000018303
	ENSCAFG00000006876
	ENSCAFG00000017871
	ENSCAFG00000012785
	ENSCAFG00000025130
	ENSCAFG00000019596
	ENSCAFG00000001128
	ENSCAFG00000005594
	ENSCAFG00000009683
	ENSCAFG00000006164
	ENSCAFG00000016038
	ENSCAFG00000013189
	ENSCAFG00000004521
	ENSCAFG00000012407
	ENSCAFG00000031521
	ENSCAFG00000013524
	ENSCAFG00000017769
	ENSCAFG00000014403
	ENSCAFG00000011926
	ENSCAFG00000012122
	ENSCAFG00000010530
	ENSCAFG00000008436
	ENSCAFG00000009737
	ENSCAFG00000011401
	ENSCAFG00000019202
	ENSCAFG00000018631
	ENSCAFG00000028954
	ENSCAFG00000008811
	ENSCAFG00000024660
	ENSCAFG00000023757
	ENSCAFG00000019968
	ENSCAFG00000016575
	ENSCAFG00000018327
	ENSCAFG00000015723
	ENSCAFG00000030120
	ENSCAFG00000012713
	ENSCAFG00000015975
	ENSCAFG00000016011
	ENSCAFG00000008690
	ENSCAFG00000005711
	ENSCAFG00000016984
	ENSCAFG00000012886
	ENSCAFG00000017120
	ENSCAFG00000003394
	ENSCAFG00000001607
	ENSCAFG00000013142
	ENSCAFG00000001237
	ENSCAFG00000010602
	ENSCAFG00000018317
	ENSCAFG00000005069
	ENSCAFG00000014484
	ENSCAFG00000009203
	ENSCAFG00000015453
	ENSCAFG00000028746
	ENSCAFG00000007857
	ENSCAFG00000010099
	ENSCAFG00000014254
	ENSCAFG00000007781
	ENSCAFG00000010329
	ENSCAFG00000013863
	ENSCAFG00000018404
	ENSCAFG00000019474
	ENSCAFG00000012848
	ENSCAFG00000006538
	ENSCAFG00000014451
	ENSCAFG00000010459
	ENSCAFG00000006393
	ENSCAFG00000023935
	ENSCAFG00000030784
	ENSCAFG00000010833
	ENSCAFG00000000059
	ENSCAFG00000014053
	ENSCAFG00000019189
	ENSCAFG00000010798
	ENSCAFG00000010840
	ENSCAFG00000012146
	ENSCAFG00000015908
	ENSCAFG00000004404
	ENSCAFG00000018672
	ENSCAFG00000008652
	ENSCAFG00000030931
	ENSCAFG00000018342
	ENSCAFG00000010724
	ENSCAFG00000029842
	ENSCAFG00000011010
	ENSCAFG00000019746
	ENSCAFG00000005624
	ENSCAFG00000019934
	ENSCAFG00000002174
	ENSCAFG00000001269
	ENSCAFG00000015033
	ENSCAFG00000005432
	ENSCAFG00000012470
	ENSCAFG00000018401
	ENSCAFG00000013852
	ENSCAFG00000008528
	ENSCAFG00000014102
	ENSCAFG00000019240
	ENSCAFG00000028673
	ENSCAFG00000023780
	ENSCAFG00000013101
	ENSCAFG00000018885
	ENSCAFG00000016521
	ENSCAFG00000019791
	ENSCAFG00000018057
	ENSCAFG00000012709
	ENSCAFG00000003134
	ENSCAFG00000019927
	ENSCAFG00000012193
	ENSCAFG00000029882
	ENSCAFG00000003438
	ENSCAFG00000018288
	ENSCAFG00000016101
	ENSCAFG00000014535
	ENSCAFG00000019342
	ENSCAFG00000019695
	ENSCAFG00000015006
	ENSCAFG00000029789
	ENSCAFG00000013663
	ENSCAFG00000025133
	ENSCAFG00000004160
	ENSCAFG00000019751
	ENSCAFG00000015427
	ENSCAFG00000031953
	ENSCAFG00000011107
	ENSCAFG00000032734
	ENSCAFG00000024288
	ENSCAFG00000007273
	ENSCAFG00000008383
	ENSCAFG00000016351
	ENSCAFG00000012556
	ENSCAFG00000014888
	ENSCAFG00000011911
	ENSCAFG00000023697
	ENSCAFG00000014629
	ENSCAFG00000004553
	ENSCAFG00000019516
	ENSCAFG00000010288
	ENSCAFG00000029890
	ENSCAFG00000015863
	ENSCAFG00000016142
	ENSCAFG00000007631
	ENSCAFG00000012663
	ENSCAFG00000010574
	ENSCAFG00000018158
	ENSCAFG00000025390
	ENSCAFG00000019366
	ENSCAFG00000002905
	ENSCAFG00000011211
	ENSCAFG00000015587
	ENSCAFG00000019276
	ENSCAFG00000014773
	ENSCAFG00000005554
	ENSCAFG00000018152
	ENSCAFG00000019566
	ENSCAFG00000017877
	ENSCAFG00000004464
	ENSCAFG00000015092
	ENSCAFG00000012893
	ENSCAFG00000016555
	ENSCAFG00000002917
	ENSCAFG00000030043
	ENSCAFG00000013482
	ENSCAFG00000006951
	ENSCAFG00000015489
	ENSCAFG00000001305
	ENSCAFG00000009677
	ENSCAFG00000031215
	ENSCAFG00000008979
	ENSCAFG00000006281
	ENSCAFG00000019434
	ENSCAFG00000003445
	ENSCAFG00000019499
	ENSCAFG00000010962
	ENSCAFG00000003133
	ENSCAFG00000016757
	ENSCAFG00000017090
	ENSCAFG00000019230
	ENSCAFG00000012777
	ENSCAFG00000000699
	ENSCAFG00000019781
	ENSCAFG00000015464
	ENSCAFG00000016528
	ENSCAFG00000009421
	ENSCAFG00000019601
	ENSCAFG00000010298
	ENSCAFG00000030076
	ENSCAFG00000010930
	ENSCAFG00000015751
	ENSCAFG00000002653
	ENSCAFG00000005636
	ENSCAFG00000010219
	ENSCAFG00000012578
	ENSCAFG00000006421
	ENSCAFG00000019783
	ENSCAFG00000010090
	ENSCAFG00000005057
	ENSCAFG00000004392
	ENSCAFG00000010279
	ENSCAFG00000024052
	ENSCAFG00000000239
	ENSCAFG00000019263
	ENSCAFG00000012032
	ENSCAFG00000004110
	ENSCAFG00000007328
	ENSCAFG00000005133
	ENSCAFG00000029137
	ENSCAFG00000010729
	ENSCAFG00000009395
	ENSCAFG00000019663
	ENSCAFG00000011523
	ENSCAFG00000014181
	ENSCAFG00000018769
	ENSCAFG00000005165
	ENSCAFG00000000364
	ENSCAFG00000007976
	ENSCAFG00000028789
	ENSCAFG00000006306
	ENSCAFG00000006605
	ENSCAFG00000003240
	ENSCAFG00000008310
	ENSCAFG00000002239
	ENSCAFG00000014503
	ENSCAFG00000006258
	ENSCAFG00000003214
	ENSCAFG00000006424
	ENSCAFG00000013098
	ENSCAFG00000003313
	ENSCAFG00000004055
	ENSCAFG00000011496
	ENSCAFG00000019630
	ENSCAFG00000015484
	ENSCAFG00000010897
	ENSCAFG00000014127
	ENSCAFG00000010236
	ENSCAFG00000001623
	ENSCAFG00000019716
	ENSCAFG00000005547
	ENSCAFG00000004554
	ENSCAFG00000019707
	ENSCAFG00000000587
	ENSCAFG00000029919
	ENSCAFG00000006512
	ENSCAFG00000013907
	ENSCAFG00000016345
	ENSCAFG00000011494
	ENSCAFG00000000261
	ENSCAFG00000003982
	ENSCAFG00000012922
	ENSCAFG00000020153
	ENSCAFG00000008177
	ENSCAFG00000000658
	ENSCAFG00000019725
	ENSCAFG00000016590
	ENSCAFG00000012249
	ENSCAFG00000019150
	ENSCAFG00000000682
	ENSCAFG00000003275
	ENSCAFG00000019341
	ENSCAFG00000008896
	ENSCAFG00000017018
	ENSCAFG00000012258
	ENSCAFG00000017583
	ENSCAFG00000019241
	ENSCAFG00000015597
	ENSCAFG00000019623
	ENSCAFG00000010695
	ENSCAFG00000014090
	ENSCAFG00000013005
	ENSCAFG00000024609
	ENSCAFG00000003887
	ENSCAFG00000004499
	ENSCAFG00000016990
	ENSCAFG00000003280
	ENSCAFG00000009037
	ENSCAFG00000016875
	ENSCAFG00000010664
	ENSCAFG00000004203
	ENSCAFG00000000685
	ENSCAFG00000015078
	ENSCAFG00000003602
	ENSCAFG00000011731
	ENSCAFG00000003540
	ENSCAFG00000012669
	ENSCAFG00000000873
	ENSCAFG00000006423
	ENSCAFG00000000907
	ENSCAFG00000009391
	ENSCAFG00000003431
	ENSCAFG00000013427
	ENSCAFG00000003488
	ENSCAFG00000006492
	ENSCAFG00000019421
	ENSCAFG00000006648
	ENSCAFG00000004829
	ENSCAFG00000018622
	ENSCAFG00000009849
	ENSCAFG00000002579
	ENSCAFG00000015069
	ENSCAFG00000009414
	ENSCAFG00000011726
	ENSCAFG00000001202
	ENSCAFG00000010425
	ENSCAFG00000005090
	ENSCAFG00000020395
	ENSCAFG00000020098
	ENSCAFG00000023464
	ENSCAFG00000010879
	ENSCAFG00000001585
	ENSCAFG00000019080
	ENSCAFG00000000194
	ENSCAFG00000003333
	ENSCAFG00000011851
	ENSCAFG00000019776
	ENSCAFG00000016850
	ENSCAFG00000015282
	ENSCAFG00000019616
	ENSCAFG00000020364
	ENSCAFG00000013958
	ENSCAFG00000003228
	ENSCAFG00000017865
	ENSCAFG00000014555
	ENSCAFG00000029278
	ENSCAFG00000004014
	ENSCAFG00000029692
	ENSCAFG00000013042
	ENSCAFG00000017168
	ENSCAFG00000032580
	ENSCAFG00000006264
	ENSCAFG00000001235

## Sheet: sexDEGs
Table S2. Age-associated genes and Sex-DEGs (Sex-DEGs)
gene_id	baseMean	log2FoldChange	lfcSE	stat	pvalue	padj
ENSCAFG00000004713	138.57	-3.66194	0.242034	-15.1298	1.03e-51	1.22e-47
ENSCAFG00000013345	1590.75	-1.36757	0.0939229	-14.5605	5.01e-48	2.97e-44
ENSCAFG00000017119	67.769	-2.61839	0.182969	-14.3106	1.88e-46	7.44e-43
ENSCAFG00000016469	235.947	-1.57641	0.110347	-14.2859	2.68e-46	7.96e-43
ENSCAFG00000009209	35.5423	-3.34921	0.241219	-13.8845	7.86e-44	1.56e-40
ENSCAFG00000012044	59.4005	-2.61777	0.201104	-13.017	9.79e-39	1.45e-35
ENSCAFG00000001077	817.37	-1.47247	0.113959	-12.9211	3.42e-38	4.52e-35
ENSCAFG00000001293	1019.81	-1.10317	0.0862999	-12.783	2.04e-37	2.42e-34
ENSCAFG00000001811	2142.08	-1.09974	0.0904654	-12.1564	5.3e-34	5.72e-31
ENSCAFG00000004494	34.1431	-2.87981	0.245209	-11.7443	7.55e-32	7.48e-29
ENSCAFG00000018082	262.798	-1.06629	0.0957565	-11.1354	8.44e-29	7.16e-26
ENSCAFG00000014945	38.0877	-2.4223	0.223186	-10.8533	1.92e-27	1.52e-24
ENSCAFG00000019534	918.398	-1.21712	0.116935	-10.4085	2.27e-25	1.68e-22
ENSCAFG00000007169	76.7121	-1.20021	0.120363	-9.97156	2.03e-23	1.15e-20
ENSCAFG00000004139	173.167	-1.27449	0.128672	-9.90494	3.96e-23	2.14e-20
ENSCAFG00000011594	15.9871	-2.58695	0.261549	-9.89088	4.56e-23	2.35e-20
ENSCAFG00000010603	116.223	-2.18922	0.222398	-9.8437	7.3e-23	3.47e-20
ENSCAFG00000019257	45.5818	-2.71626	0.285868	-9.50181	2.06e-21	8.75e-19
ENSCAFG00000000267	294.226	-1.24344	0.131673	-9.44337	3.61e-21	1.43e-18
ENSCAFG00000012339	19.027	-2.18353	0.231954	-9.41362	4.79e-21	1.84e-18
ENSCAFG00000010002	20.0236	-2.0481	0.217678	-9.40888	5.01e-21	1.86e-18
ENSCAFG00000008289	86.9923	-1.33437	0.141875	-9.40529	5.19e-21	1.87e-18
ENSCAFG00000005829	416.906	-2.02784	0.217421	-9.32681	1.09e-20	3.81e-18
ENSCAFG00000018883	10.8635	-2.49062	0.267442	-9.31274	1.25e-20	4.23e-18
ENSCAFG00000004701	15.9614	-3.12393	0.339819	-9.19293	3.82e-20	1.26e-17
ENSCAFG00000002865	297.04	1.02741	0.112713	9.11529	7.85e-20	2.52e-17
ENSCAFG00000004151	342.142	1.09831	0.123775	8.87343	7.09e-19	2.22e-16
ENSCAFG00000002010	14.9938	-1.94164	0.220858	-8.79135	1.48e-18	4.5e-16
ENSCAFG00000005063	32.1898	-1.78449	0.208445	-8.56096	1.12e-17	3.17e-15
ENSCAFG00000005400	16.8002	-1.92875	0.24016	-8.03112	9.66e-16	2.21e-13
ENSCAFG00000006058	219.403	-1.24101	0.154691	-8.02255	1.04e-15	2.32e-13
ENSCAFG00000014907	10.6758	-2.40207	0.310123	-7.74553	9.52e-15	1.74e-12
ENSCAFG00000012112	130.521	-4.98474	0.655608	-7.60323	2.89e-14	5.04e-12
ENSCAFG00000011499	42.2367	-1.76047	0.232363	-7.57637	3.55e-14	6.12e-12
ENSCAFG00000014117	27.5988	-1.36285	0.182099	-7.48411	7.2e-14	1.19e-11
ENSCAFG00000016968	10.088	-2.37543	0.322793	-7.359	1.85e-13	2.9e-11
ENSCAFG00000012468	136.365	-1.41739	0.198709	-7.13297	9.82e-13	1.34e-10
ENSCAFG00000010310	51.0485	-1.13937	0.159993	-7.12139	1.07e-12	1.44e-10
ENSCAFG00000030713	22.459	-1.55507	0.222473	-6.98995	2.75e-12	3.4e-10
ENSCAFG00000007338	63.2743	-1.9646	0.282868	-6.9453	3.78e-12	4.62e-10
ENSCAFG00000032562	50.3887	-1.03234	0.150671	-6.8516	7.3e-12	8.67e-10
ENSCAFG00000013970	15.0818	-1.72047	0.256616	-6.70448	2.02e-11	2.29e-09
ENSCAFG00000017113	17.1173	-1.84619	0.278338	-6.63289	3.29e-11	3.51e-09
ENSCAFG00000008235	241.5	-4.06795	0.613996	-6.62537	3.46e-11	3.61e-09
ENSCAFG00000016189	9.43228	-2.05951	0.311413	-6.61343	3.76e-11	3.88e-09
ENSCAFG00000002043	3.43597	-4.09827	0.622217	-6.58655	4.5e-11	4.61e-09
ENSCAFG00000009905	805.671	-3.60597	0.549995	-6.55637	5.51e-11	5.55e-09
ENSCAFG00000030240	97.3666	-1.64965	0.25349	-6.50776	7.63e-11	7.49e-09
ENSCAFG00000009640	4.11005	-3.00991	0.467993	-6.43153	1.26e-10	1.15e-08
ENSCAFG00000008531	331.365	1.05193	0.164052	6.41221	1.43e-10	1.3e-08
ENSCAFG00000015919	7.32356	2.36689	0.370425	6.38967	1.66e-10	1.5e-08
ENSCAFG00000007098	14.3644	-1.43974	0.226943	-6.34406	2.24e-10	1.93e-08
ENSCAFG00000009639	8.66005	-1.81366	0.289724	-6.25998	3.85e-10	3.2e-08
ENSCAFG00000004143	36.9561	-4.58206	0.733064	-6.25055	4.09e-10	3.35e-08
ENSCAFG00000000659	226.658	-1.03874	0.166498	-6.23879	4.41e-10	3.56e-08
ENSCAFG00000011047	149.149	-3.41293	0.548782	-6.2191	5e-10	4.01e-08
ENSCAFG00000019597	4.42957	4.69692	0.757137	6.20353	5.52e-10	4.31e-08
ENSCAFG00000003217	3.82525	5.08578	0.820179	6.20082	5.62e-10	4.36e-08
ENSCAFG00000029267	4.12372	-2.8666	0.465277	-6.16107	7.23e-10	5.5e-08
ENSCAFG00000007578	22.0565	-1.19747	0.196119	-6.10585	1.02e-09	7.45e-08
ENSCAFG00000007891	177.586	-4.03714	0.662058	-6.09786	1.07e-09	7.71e-08
ENSCAFG00000009823	3.04906	4.33958	0.725303	5.98313	2.19e-09	1.49e-07
ENSCAFG00000003648	4.15883	-2.30571	0.386667	-5.96303	2.48e-09	1.64e-07
ENSCAFG00000012174	6.13423	3.11703	0.52635	5.92197	3.18e-09	2.06e-07
ENSCAFG00000001250	3.13854	3.98349	0.673267	5.91666	3.29e-09	2.12e-07
ENSCAFG00000012748	13.6446	-1.55636	0.26875	-5.79111	6.99e-09	4.22e-07
ENSCAFG00000028514	15.273	1.70768	0.296958	5.75057	8.89e-09	5.28e-07
ENSCAFG00000004547	18.4387	-1.11991	0.195814	-5.71923	1.07e-08	6.14e-07
ENSCAFG00000014406	28.0608	-1.09291	0.192952	-5.66413	1.48e-08	8.24e-07
ENSCAFG00000010884	6.67042	3.72274	0.657401	5.6628	1.49e-08	8.27e-07
ENSCAFG00000004474	23.9808	-1.07488	0.191122	-5.62407	1.87e-08	1.01e-06
ENSCAFG00000019465	3.60324	4.17773	0.74408	5.61462	1.97e-08	1.06e-06
ENSCAFG00000011957	19.3307	-1.59976	0.285635	-5.6007	2.13e-08	1.13e-06
ENSCAFG00000019473	4.9528	3.2305	0.581167	5.55865	2.72e-08	1.36e-06
ENSCAFG00000019798	75.2908	-1.10707	0.199176	-5.55823	2.73e-08	1.36e-06
ENSCAFG00000019737	11.5224	2.05231	0.369764	5.55034	2.85e-08	1.42e-06
ENSCAFG00000008341	8.48631	-1.52687	0.275787	-5.53641	3.09e-08	1.52e-06
ENSCAFG00000018325	8.14069	3.30204	0.597872	5.52299	3.33e-08	1.62e-06
ENSCAFG00000012704	5.13937	4.03437	0.733913	5.49707	3.86e-08	1.84e-06
ENSCAFG00000018303	22.067	1.06456	0.194668	5.46859	4.54e-08	2.14e-06
ENSCAFG00000006876	6.64856	1.86006	0.341137	5.45253	4.97e-08	2.3e-06
ENSCAFG00000017871	16.8894	-1.53236	0.281301	-5.44739	5.11e-08	2.35e-06
ENSCAFG00000012785	3.95789	3.53565	0.651091	5.43034	5.62e-08	2.56e-06
ENSCAFG00000025130	2.88772	4.67516	0.863305	5.41542	6.11e-08	2.73e-06
ENSCAFG00000019596	20.2668	2.10739	0.39043	5.39762	6.75e-08	2.97e-06
ENSCAFG00000001128	25.2513	-1.15182	0.214306	-5.37463	7.67e-08	3.3e-06
ENSCAFG00000005594	12.4386	-1.90536	0.354723	-5.3714	7.81e-08	3.35e-06
ENSCAFG00000009683	8.94735	-1.67869	0.313793	-5.34967	8.81e-08	3.75e-06
ENSCAFG00000006164	6.3282	-2.53529	0.475997	-5.32629	1e-07	4.22e-06
ENSCAFG00000016038	4.16527	3.78328	0.711089	5.32041	1.04e-07	4.35e-06
ENSCAFG00000013189	19.5242	-1.00924	0.193076	-5.22716	1.72e-07	6.84e-06
ENSCAFG00000004521	14.4831	1.22375	0.235451	5.19748	2.02e-07	7.84e-06
ENSCAFG00000012407	14.4969	-1.57337	0.303082	-5.19123	2.09e-07	8.03e-06
ENSCAFG00000031521	3.82623	2.86984	0.554623	5.17439	2.29e-07	8.59e-06
ENSCAFG00000013524	10.2539	1.21414	0.235032	5.16586	2.39e-07	8.85e-06
ENSCAFG00000017769	17.4196	-2.62198	0.510959	-5.1315	2.87e-07	1.03e-05
ENSCAFG00000014403	3.54308	3.19024	0.622841	5.12207	3.02e-07	1.08e-05
ENSCAFG00000011926	1.42819	3.68465	0.719514	5.12102	3.04e-07	1.08e-05
ENSCAFG00000012122	2.74222	-3.56112	0.699381	-5.09181	3.55e-07	1.23e-05
ENSCAFG00000010530	21.0287	1.2195	0.244493	4.98785	6.11e-07	1.95e-05
ENSCAFG00000008436	18.0473	-1.34917	0.271149	-4.97575	6.5e-07	2.08e-05
ENSCAFG00000009737	1.48314	3.91231	0.789165	4.95752	7.14e-07	2.23e-05
ENSCAFG00000011401	6.73565	1.96829	0.39759	4.95054	7.4e-07	2.31e-05
ENSCAFG00000019202	22.0731	-1.18347	0.240358	-4.92376	8.49e-07	2.61e-05
ENSCAFG00000018631	26.1927	-1.16246	0.236919	-4.90656	9.27e-07	2.82e-05
ENSCAFG00000028954	12.707	1.1252	0.229432	4.90428	9.38e-07	2.85e-05
ENSCAFG00000008811	12.0926	-1.1694	0.239839	-4.87578	1.08e-06	3.26e-05
ENSCAFG00000024660	3.57366	3.61624	0.741945	4.87399	1.09e-06	3.27e-05
ENSCAFG00000023757	2.5242	3.43928	0.705695	4.8736	1.1e-06	3.27e-05
ENSCAFG00000019968	13.4008	-2.90252	0.595908	-4.87074	1.11e-06	3.3e-05
ENSCAFG00000016575	2.03338	3.93749	0.809183	4.86601	1.14e-06	3.36e-05
ENSCAFG00000018327	2.04846	3.95732	0.820175	4.82497	1.4e-06	4.01e-05
ENSCAFG00000015723	2.30861	3.92225	0.814257	4.81697	1.46e-06	4.14e-05
ENSCAFG00000030120	4.31992	2.80334	0.583588	4.80363	1.56e-06	4.4e-05
ENSCAFG00000012713	2.4588	3.80724	0.793474	4.79819	1.6e-06	4.51e-05
ENSCAFG00000015975	1.64798	3.64235	0.760687	4.78824	1.68e-06	4.69e-05
ENSCAFG00000016011	3.40767	3.3401	0.698019	4.78511	1.71e-06	4.75e-05
ENSCAFG00000008690	4.80862	-1.77854	0.371789	-4.78373	1.72e-06	4.76e-05
ENSCAFG00000005711	5.77052	2.02194	0.428824	4.71508	2.42e-06	6.52e-05
ENSCAFG00000016984	125.996	-1.55555	0.330709	-4.70367	2.56e-06	6.87e-05
ENSCAFG00000012886	5.16922	1.78347	0.379621	4.69802	2.63e-06	7.03e-05
ENSCAFG00000017120	3.74934	4.05301	0.863801	4.69207	2.7e-06	7.22e-05
ENSCAFG00000003394	11.2519	-1.01937	0.217405	-4.68883	2.75e-06	7.32e-05
ENSCAFG00000001607	2.43828	3.16316	0.677406	4.66952	3.02e-06	7.95e-05
ENSCAFG00000013142	10.8941	1.01078	0.217168	4.65436	3.25e-06	8.5e-05
ENSCAFG00000001237	2.83151	3.14028	0.679285	4.62292	3.78e-06	9.69e-05
ENSCAFG00000010602	15.9159	-1.135	0.245721	-4.61904	3.86e-06	9.83e-05
ENSCAFG00000018317	2.05084	3.54739	0.773782	4.58448	4.55e-06	0.000113798
ENSCAFG00000005069	6.92411	1.49278	0.326812	4.56772	4.93e-06	0.000122257
ENSCAFG00000014484	5.09643	-2.01767	0.442486	-4.55985	5.12e-06	0.00012614
ENSCAFG00000009203	4.64563	-1.80579	0.396512	-4.55418	5.26e-06	0.000129054
ENSCAFG00000015453	4.42846	3.28754	0.72757	4.51852	6.23e-06	0.000149437
ENSCAFG00000028746	1.56282	3.77008	0.835165	4.51418	6.36e-06	0.000151289
ENSCAFG00000007857	8.45682	1.44618	0.321922	4.49235	7.04e-06	0.00016437
ENSCAFG00000010099	3.24713	2.88965	0.645791	4.4746	7.66e-06	0.000174186
ENSCAFG00000014254	14.8136	-1.03578	0.231761	-4.46917	7.85e-06	0.000178322
ENSCAFG00000007781	11.3171	1.21442	0.271992	4.46491	8.01e-06	0.000181216
ENSCAFG00000010329	2.27884	3.67198	0.823591	4.4585	8.25e-06	0.000185309
ENSCAFG00000013863	1.28859	3.48462	0.781984	4.45613	8.35e-06	0.000186662
ENSCAFG00000018404	4.18329	1.87957	0.421852	4.45551	8.37e-06	0.000186846
ENSCAFG00000019474	4.47922	2.31199	0.519119	4.45368	8.44e-06	0.000188093
ENSCAFG00000012848	22.2651	2.06266	0.463815	4.44716	8.7e-06	0.000193173
ENSCAFG00000006538	492.552	1.11562	0.251591	4.43426	9.24e-06	0.000202081
ENSCAFG00000014451	6.50416	-4.46991	1.00953	-4.42772	9.52e-06	0.000206999
ENSCAFG00000010459	2.85513	2.85471	0.644827	4.4271	9.55e-06	0.000206999
ENSCAFG00000006393	6.65363	-1.27391	0.290954	-4.37838	1.2e-05	0.000253128
ENSCAFG00000023935	4.27016	2.09193	0.479676	4.36113	1.29e-05	0.0002688
ENSCAFG00000030784	1.84328	3.35101	0.780797	4.29178	1.77e-05	0.000346235
ENSCAFG00000010833	3.65358	2.92944	0.683477	4.28609	1.82e-05	0.000353488
ENSCAFG00000000059	20.323	-1.25679	0.293462	-4.28264	1.85e-05	0.000357834
ENSCAFG00000014053	3.71345	2.72021	0.63709	4.26974	1.96e-05	0.000376112
ENSCAFG00000019189	1.24253	3.21571	0.754036	4.26467	2e-05	0.000382887
ENSCAFG00000010798	1.91216	3.37161	0.791087	4.262	2.03e-05	0.000386251
ENSCAFG00000010840	5.58016	-2.08304	0.493414	-4.22168	2.42e-05	0.000450002
ENSCAFG00000012146	5.33173	-1.47168	0.349721	-4.20817	2.57e-05	0.000473333
ENSCAFG00000015908	1.19804	3.37856	0.803597	4.20429	2.62e-05	0.000480772
ENSCAFG00000004404	3.50913	1.94742	0.463578	4.20085	2.66e-05	0.000486637
ENSCAFG00000018672	4.31629	1.48528	0.354252	4.19272	2.76e-05	0.000498269
ENSCAFG00000008652	14.811	-1.51527	0.361487	-4.19177	2.77e-05	0.000498842
ENSCAFG00000030931	5.10966	-1.58417	0.37848	-4.18561	2.84e-05	0.00051025
ENSCAFG00000018342	8.3626	1.48796	0.355886	4.181	2.9e-05	0.000517719
ENSCAFG00000010724	1.948	3.02214	0.726037	4.16251	3.15e-05	0.000553024
ENSCAFG00000029842	19.547	-1.02964	0.24772	-4.15648	3.23e-05	0.000565311
ENSCAFG00000011010	1.58632	3.55807	0.857799	4.1479	3.36e-05	0.000582622
ENSCAFG00000019746	1.48681	3.93049	0.947858	4.14671	3.37e-05	0.000583958
ENSCAFG00000005624	3.36332	1.97301	0.475974	4.14521	3.4e-05	0.000586946
ENSCAFG00000019934	10.744	-1.06927	0.259184	-4.12552	3.7e-05	0.000628521
ENSCAFG00000002174	9.01937	-1.26165	0.305904	-4.12433	3.72e-05	0.000629594
ENSCAFG00000001269	12.2207	2.99705	0.727235	4.12115	3.77e-05	0.000635092
ENSCAFG00000015033	2.92378	1.86869	0.454667	4.11002	3.96e-05	0.000663675
ENSCAFG00000005432	1.74407	-2.48217	0.607463	-4.08613	4.39e-05	0.00072658
ENSCAFG00000012470	3.53696	2.2305	0.547566	4.07348	4.63e-05	0.000762411
ENSCAFG00000018401	6.11689	2.22581	0.54744	4.06585	4.79e-05	0.000781951
ENSCAFG00000013852	4.48193	1.78424	0.438839	4.06582	4.79e-05	0.000781951
ENSCAFG00000008528	8.66179	-1.17794	0.290661	-4.05264	5.06e-05	0.000821704
ENSCAFG00000014102	1.8484	3.15381	0.782286	4.03154	5.54e-05	0.000884606
ENSCAFG00000019240	5.50062	-1.34924	0.336683	-4.00745	6.14e-05	0.000968928
ENSCAFG00000028673	25.2242	-1.0472	0.262445	-3.99017	6.6e-05	0.0010251
ENSCAFG00000023780	11.7907	1.9214	0.48505	3.96125	7.46e-05	0.0011353
ENSCAFG00000013101	3.33443	-2.26403	0.575343	-3.93509	8.32e-05	0.00124715
ENSCAFG00000018885	9.59718	1.14861	0.292937	3.921	8.82e-05	0.00129324
ENSCAFG00000016521	9.61002	-1.5043	0.383717	-3.92034	8.84e-05	0.00129498
ENSCAFG00000019791	1.62216	2.95068	0.754051	3.9131	9.11e-05	0.00133112
ENSCAFG00000018057	1.56946	3.55165	0.910307	3.9016	9.56e-05	0.00137837
ENSCAFG00000012709	2.61981	2.85948	0.736746	3.88123	0.00010393	0.00147125
ENSCAFG00000003134	7.85038	1.15376	0.297344	3.88023	0.000104359	0.00147556
ENSCAFG00000019927	1.10447	3.04201	0.784333	3.87847	0.000105117	0.00148275
ENSCAFG00000012193	10.4938	-1.08741	0.282653	-3.84716	0.000119494	0.00166576
ENSCAFG00000029882	3.39581	2.53053	0.657982	3.8459	0.000120111	0.00167241
ENSCAFG00000003438	1.73939	2.84547	0.740208	3.84415	0.000120972	0.00168241
ENSCAFG00000018288	3.39654	1.76489	0.459872	3.83779	0.000124145	0.0017185
ENSCAFG00000016101	1.91562	2.4741	0.645645	3.83199	0.000127112	0.00174735
ENSCAFG00000014535	3.41414	-1.5272	0.398969	-3.82787	0.000129258	0.0017707
ENSCAFG00000019342	9.70796	1.21834	0.318451	3.82582	0.000130336	0.00178136
ENSCAFG00000019695	1.47791	3.24794	0.852666	3.80916	0.00013944	0.00189055
ENSCAFG00000015006	1.80155	3.0828	0.812075	3.79621	0.000146927	0.00197014
ENSCAFG00000029789	3.49512	-1.70774	0.45304	-3.7695	0.000163572	0.00215144
ENSCAFG00000013663	39.2609	-1.01518	0.269452	-3.76758	0.000164838	0.00216569
ENSCAFG00000025133	3.81077	1.78367	0.475857	3.74832	0.00017802	0.00230823
ENSCAFG00000004160	28.0359	1.09727	0.29329	3.74124	0.000183115	0.00235374
ENSCAFG00000019751	1.26993	3.0238	0.809749	3.73424	0.000188281	0.00239937
ENSCAFG00000015427	4.43055	-1.40899	0.37768	-3.73065	0.000190989	0.00242442
ENSCAFG00000031953	59.4185	-1.45933	0.392574	-3.71734	0.000201331	0.00253165
ENSCAFG00000011107	1.46913	3.24679	0.876478	3.70436	0.000211924	0.00261645
ENSCAFG00000032734	5.93788	-2.32786	0.629595	-3.6974	0.000217822	0.00267536
ENSCAFG00000024288	0.845511	2.85166	0.77168	3.69539	0.000219546	0.0026882
ENSCAFG00000007273	101.405	-1.1747	0.318416	-3.6892	0.000224959	0.00273754
ENSCAFG00000008383	8.15746	1.0916	0.296417	3.68266	0.000230815	0.00278313
ENSCAFG00000016351	6.75577	1.14729	0.312034	3.67679	0.000236185	0.00283636
ENSCAFG00000012556	14.0528	1.11225	0.302657	3.67496	0.000237885	0.00285102
ENSCAFG00000014888	1.88151	-3.5818	0.976021	-3.6698	0.000242743	0.00290046
ENSCAFG00000011911	6.07632	2.12361	0.578864	3.66858	0.000243901	0.00291137
ENSCAFG00000023697	1.51203	2.85256	0.779235	3.66072	0.00025151	0.00297528
ENSCAFG00000014629	3.63907	2.25579	0.617271	3.65445	0.000257736	0.00303989
ENSCAFG00000004553	1.39289	3.14287	0.862927	3.6421	0.000270421	0.00316433
ENSCAFG00000019516	3.24901	2.0825	0.5727	3.63629	0.000276597	0.00322478
ENSCAFG00000010288	1.05642	3.22229	0.88773	3.6298	0.000283638	0.00328982
ENSCAFG00000029890	2.53383	-1.96126	0.540656	-3.62756	0.000286116	0.00330886
ENSCAFG00000015863	6.10185	-1.42187	0.392583	-3.62182	0.000292533	0.00336017
ENSCAFG00000016142	0.894515	2.95682	0.817483	3.61698	0.000298058	0.00341702
ENSCAFG00000007631	1.10243	3.49245	0.966118	3.61493	0.000300428	0.00343513
ENSCAFG00000012663	5.03811	1.69958	0.470712	3.61066	0.000305419	0.00348124
ENSCAFG00000010574	15.1613	-1.17427	0.325321	-3.60959	0.000306687	0.00348901
ENSCAFG00000018158	5.33159	-2.43173	0.673974	-3.60805	0.00030851	0.00350638
ENSCAFG00000025390	1.52646	-2.83424	0.786825	-3.60212	0.000315633	0.00357366
ENSCAFG00000019366	1.42232	2.97912	0.828443	3.59604	0.000323094	0.00364078
ENSCAFG00000002905	2.31445	2.08581	0.582481	3.58091	0.000342399	0.00382926
ENSCAFG00000011211	1.0329	2.89101	0.807445	3.58044	0.000343015	0.00383254
ENSCAFG00000015587	1.28934	3.48429	0.976379	3.56858	0.00035892	0.00396403
ENSCAFG00000019276	1.76734	-2.34957	0.662108	-3.54861	0.000387267	0.00421592
ENSCAFG00000014773	9.40266	1.44761	0.407997	3.54809	0.000388033	0.00422039
ENSCAFG00000005554	1.64201	2.73225	0.773965	3.53019	0.000415254	0.00445124
ENSCAFG00000018152	3.33736	2.38496	0.675718	3.52952	0.000416319	0.00445461
ENSCAFG00000019566	2.60275	2.13503	0.607633	3.51368	0.000441945	0.00464511
ENSCAFG00000017877	4.93539	1.38459	0.394092	3.51336	0.000442485	0.00464668
ENSCAFG00000004464	4.68438	2.1425	0.611212	3.50533	0.000456034	0.00475532
ENSCAFG00000015092	3.3087	1.50903	0.430738	3.50335	0.00045944	0.00477408
ENSCAFG00000012893	4.33772	2.30161	0.661837	3.47761	0.000505911	0.00516212
ENSCAFG00000016555	8.03984	1.07472	0.309223	3.47555	0.000509807	0.00519741
ENSCAFG00000002917	1.50556	2.54084	0.734625	3.45869	0.000542809	0.00547744
ENSCAFG00000030043	3.96768	-1.3192	0.38154	-3.45757	0.000545077	0.00548634
ENSCAFG00000013482	4.60192	1.17078	0.339284	3.45075	0.00055903	0.00560777
ENSCAFG00000006951	2.16201	1.87021	0.542573	3.44692	0.000567014	0.00566394
ENSCAFG00000015489	6.1447	1.38898	0.403763	3.44008	0.000581536	0.00575575
ENSCAFG00000001305	10.803	-1.11485	0.324479	-3.43581	0.000590775	0.00582293
ENSCAFG00000009677	1.05904	2.94206	0.857194	3.4322	0.000598704	0.00588643
ENSCAFG00000031215	1.31545	-2.80125	0.816786	-3.42961	0.000604456	0.00592337
ENSCAFG00000008979	5.84637	-1.1903	0.347419	-3.42613	0.000612254	0.00598005
ENSCAFG00000006281	0.765174	2.964	0.865914	3.42297	0.00061941	0.00602024
ENSCAFG00000019434	1.65067	2.50456	0.732169	3.42074	0.000624516	0.006055
ENSCAFG00000003445	30.0101	1.02834	0.30076	3.41914	0.000628197	0.00608572
ENSCAFG00000019499	2.05158	2.58275	0.757326	3.41035	0.000648786	0.00624444
ENSCAFG00000010962	2.78084	2.54877	0.747478	3.40983	0.000650043	0.00625147
ENSCAFG00000003133	12.3863	-1.51137	0.443717	-3.40615	0.000658859	0.0063209
ENSCAFG00000016757	2.19422	2.85272	0.838476	3.40227	0.000668288	0.00638463
ENSCAFG00000017090	1.42939	3.18806	0.938178	3.39814	0.000678448	0.00645667
ENSCAFG00000019230	3.22719	2.07437	0.612651	3.38588	0.000709493	0.00668251
ENSCAFG00000012777	2.88027	2.38538	0.706692	3.37541	0.000737049	0.00689449
ENSCAFG00000000699	1.71904	2.17959	0.645779	3.37513	0.000737804	0.00689449
ENSCAFG00000019781	1.27256	3.04158	0.902005	3.37202	0.000746182	0.00694546
ENSCAFG00000015464	1.99834	2.28778	0.680457	3.36211	0.000773481	0.00717146
ENSCAFG00000016528	1.64864	2.6889	0.804112	3.34393	0.000825995	0.00758141
ENSCAFG00000009421	1.24674	-2.69956	0.807377	-3.34362	0.000826937	0.00758419
ENSCAFG00000019601	1.40889	2.67674	0.804108	3.32883	0.000872128	0.00791344
ENSCAFG00000010298	0.817937	2.79801	0.842108	3.32262	0.000891754	0.00803594
ENSCAFG00000030076	1.12128	2.55159	0.769759	3.3148	0.000917101	0.00821449
ENSCAFG00000010930	2.84596	2.43687	0.738297	3.30067	0.000964547	0.00852375
ENSCAFG00000015751	3.01221	1.6728	0.508546	3.28939	0.00100406	0.00876214
ENSCAFG00000002653	7.70534	-1.09749	0.335316	-3.27301	0.00106409	0.00915146
ENSCAFG00000005636	2.08136	2.5024	0.76496	3.27128	0.00107063	0.00918816
ENSCAFG00000010219	3.57036	1.27172	0.38956	3.26451	0.00109655	0.00935347
ENSCAFG00000012578	0.880505	2.93638	0.904164	3.24762	0.00116374	0.00975421
ENSCAFG00000006421	2.40054	2.20767	0.681099	3.24134	0.00118971	0.00992061
ENSCAFG00000019783	1.32284	3.29555	1.01724	3.23971	0.00119652	0.00995175
ENSCAFG00000010090	1.32248	2.5813	0.800047	3.22643	0.00125344	0.0103025
ENSCAFG00000005057	6.67437	1.19549	0.371477	3.2182	0.00128997	0.0105311
ENSCAFG00000004392	2.42601	2.04739	0.637278	3.21271	0.00131489	0.0107039
ENSCAFG00000010279	4.57314	-1.32342	0.412177	-3.21081	0.00132361	0.0107527
ENSCAFG00000024052	5.93486	-1.12654	0.351483	-3.20512	0.00135006	0.0109303
ENSCAFG00000000239	6.25081	1.05472	0.329956	3.19655	0.0013908	0.0111687
ENSCAFG00000019263	1.15453	3.08467	0.965406	3.19521	0.0013973	0.0111857
ENSCAFG00000012032	1.09608	2.49062	0.781034	3.18887	0.00142829	0.0114004
ENSCAFG00000004110	5.41974	-1.22369	0.383959	-3.18704	0.00143736	0.0114544
ENSCAFG00000007328	2.42917	2.09323	0.657427	3.18397	0.00145269	0.0115408
ENSCAFG00000005133	2.2352	2.0212	0.636199	3.17699	0.00148813	0.0117751
ENSCAFG00000029137	6.1697	-1.10247	0.347185	-3.17544	0.00149608	0.0118098
ENSCAFG00000010729	0.891663	3.20978	1.01133	3.17382	0.00150445	0.0118569
ENSCAFG00000009395	1.29978	2.42819	0.767206	3.16498	0.00155095	0.0121508
ENSCAFG00000019663	3.09486	2.66146	0.84123	3.16377	0.00155738	0.0121808
ENSCAFG00000011523	6.99326	-1.50336	0.476594	-3.15439	0.00160837	0.012469
ENSCAFG00000014181	3.60399	-1.19551	0.379303	-3.15186	0.00162235	0.0125289
ENSCAFG00000018769	2.44098	1.77886	0.564387	3.15185	0.00162242	0.0125289
ENSCAFG00000005165	1.0552	2.48732	0.791892	3.14098	0.00168383	0.0129025
ENSCAFG00000000364	5.87413	-1.76045	0.56055	-3.14057	0.00168618	0.0129122
ENSCAFG00000007976	1.63025	-2.30175	0.733386	-3.13852	0.00169802	0.0129861
ENSCAFG00000028789	1.51333	-2.3579	0.753821	-3.12793	0.0017604	0.0133599
ENSCAFG00000006306	3.33314	1.19394	0.38192	3.12614	0.00177114	0.0134072
ENSCAFG00000006605	2.44283	1.78174	0.570222	3.12464	0.00178024	0.0134589
ENSCAFG00000003240	1.27949	2.52905	0.811195	3.11769	0.00182277	0.0137367
ENSCAFG00000008310	0.857676	2.91064	0.936373	3.10842	0.00188094	0.0140326
ENSCAFG00000002239	1.57224	-2.13234	0.689705	-3.09167	0.00199036	0.0146556
ENSCAFG00000014503	0.81629	3.06255	0.990845	3.09085	0.00199585	0.014687
ENSCAFG00000006258	1.62139	1.98406	0.643946	3.0811	0.00206235	0.0150401
ENSCAFG00000003214	1.43893	3.17274	1.02977	3.08103	0.00206283	0.0150401
ENSCAFG00000006424	2.45769	-1.87701	0.609864	-3.07776	0.00208563	0.015176
ENSCAFG00000013098	8.49271	-1.02129	0.331864	-3.07742	0.00208799	0.0151769
ENSCAFG00000003313	1.79917	2.35548	0.766774	3.07193	0.00212677	0.0154116
ENSCAFG00000004055	1.59829	-3.32926	1.08484	-3.06888	0.00214863	0.0155416
ENSCAFG00000011496	8.19867	-1.26962	0.415524	-3.05548	0.00224703	0.0161062
ENSCAFG00000019630	4.7651	1.24612	0.407948	3.0546	0.00225364	0.0161439
ENSCAFG00000015484	2.20792	2.70053	0.884398	3.05353	0.00226168	0.0161819
ENSCAFG00000010897	6.22429	1.07858	0.353574	3.05051	0.00228454	0.0162964
ENSCAFG00000014127	3.85424	-1.26448	0.414845	-3.04808	0.00230311	0.016419
ENSCAFG00000010236	1.76317	2.33615	0.76739	3.04428	0.00233234	0.0165776
ENSCAFG00000001623	3.28573	-2.39719	0.787755	-3.04306	0.00234183	0.0166337
ENSCAFG00000019716	4.93604	1.40628	0.464654	3.02652	0.00247385	0.017355
ENSCAFG00000005547	2.34649	2.21993	0.733875	3.02494	0.00248682	0.0174215
ENSCAFG00000004554	1.10698	2.31313	0.764722	3.0248	0.00248799	0.0174215
ENSCAFG00000019707	1.79346	2.31101	0.764882	3.0214	0.00251609	0.0175724
ENSCAFG00000000587	3.01116	-1.46058	0.48424	-3.01623	0.00255943	0.0177768
ENSCAFG00000029919	3.74462	1.1964	0.397031	3.01336	0.00258372	0.0179246
ENSCAFG00000006512	5.03325	1.41428	0.470225	3.00766	0.00263266	0.018137
ENSCAFG00000013907	3.817	1.25486	0.41844	2.99891	0.00270952	0.0185161
ENSCAFG00000016345	1.38853	2.39965	0.801003	2.99581	0.00273714	0.0186817
ENSCAFG00000011494	3.76321	-1.32888	0.443647	-2.99536	0.0027412	0.0186896
ENSCAFG00000000261	3.61987	1.44491	0.482583	2.99412	0.00275234	0.0187207
ENSCAFG00000003982	0.675225	2.75938	0.922376	2.99161	0.00277515	0.0188453
ENSCAFG00000012922	6.08041	1.07339	0.359026	2.98973	0.00279221	0.0189014
ENSCAFG00000020153	4.93145	-1.26962	0.424741	-2.98917	0.00279735	0.0189203
ENSCAFG00000008177	2.68003	1.32737	0.44569	2.97824	0.00289906	0.0193766
ENSCAFG00000000658	2.91786	1.52473	0.512116	2.9773	0.00290795	0.0194141
ENSCAFG00000019725	0.761698	2.96186	0.99593	2.97396	0.0029398	0.0195937
ENSCAFG00000016590	1.41769	2.50547	0.84332	2.97097	0.00296864	0.0197306
ENSCAFG00000012249	6.39674	1.17474	0.395488	2.97035	0.00297461	0.0197592
ENSCAFG00000019150	0.972298	2.3653	0.799598	2.95812	0.00309526	0.0203136
ENSCAFG00000000682	1.69195	-1.81939	0.616261	-2.95231	0.00315404	0.0206394
ENSCAFG00000003275	14.4366	-1.16327	0.395609	-2.94047	0.00327717	0.0213307
ENSCAFG00000019341	1.09434	2.54339	0.865022	2.94025	0.00327944	0.0213307
ENSCAFG00000008896	0.732732	2.93527	1.00073	2.93312	0.00335578	0.0216612
ENSCAFG00000017018	1.97696	2.86967	0.978951	2.93137	0.00337474	0.0217128
ENSCAFG00000012258	1.65207	2.09293	0.714331	2.92992	0.00339052	0.0217672
ENSCAFG00000017583	3.81339	-1.02569	0.350123	-2.92951	0.00339496	0.0217839
ENSCAFG00000019241	0.832108	2.61209	0.895467	2.91701	0.00353406	0.0225182
ENSCAFG00000015597	4.08487	1.41867	0.488531	2.90395	0.00368485	0.0232422
ENSCAFG00000019623	2.54187	2.23782	0.774401	2.88974	0.00385563	0.0241144
ENSCAFG00000010695	7.51702	-1.02272	0.356268	-2.87064	0.00409645	0.0251987
ENSCAFG00000014090	0.7797	2.99852	1.05035	2.85477	0.00430675	0.0262731
ENSCAFG00000013005	1.45789	1.95395	0.684717	2.85366	0.0043219	0.0263102
ENSCAFG00000024609	2.59351	1.42995	0.501312	2.85242	0.00433883	0.0263784
ENSCAFG00000003887	8.8752	-1.0253	0.359622	-2.85105	0.00435757	0.026446
ENSCAFG00000004499	3.45348	-1.29736	0.456108	-2.84442	0.00444927	0.0268856
ENSCAFG00000016990	4.92438	-1.29974	0.456971	-2.84426	0.00445147	0.0268856
ENSCAFG00000003280	0.682397	2.82696	0.99762	2.8337	0.00460127	0.0276146
ENSCAFG00000009037	1.71264	2.02491	0.715878	2.82857	0.00467561	0.0279197
ENSCAFG00000016875	4.49528	-1.12653	0.398453	-2.82725	0.00469502	0.0280074
ENSCAFG00000010664	1.66876	2.62231	0.929271	2.8219	0.00477396	0.028407
ENSCAFG00000004203	1.08894	-2.06915	0.734081	-2.8187	0.00482186	0.0285917
ENSCAFG00000000685	2.42602	2.12801	0.757118	2.81067	0.00494385	0.0291116
ENSCAFG00000015078	4.30783	1.3262	0.475528	2.7889	0.00528867	0.0307322
ENSCAFG00000003602	3.74236	1.06292	0.382279	2.78048	0.00542794	0.0313254
ENSCAFG00000011731	3.50275	1.4568	0.524057	2.77986	0.00543825	0.0313544
ENSCAFG00000003540	4.22554	-1.00129	0.360324	-2.77886	0.00545502	0.0313994
ENSCAFG00000012669	5.20903	1.29636	0.466525	2.77876	0.00545666	0.0313994
ENSCAFG00000000873	1.05993	2.45116	0.886807	2.76403	0.00570922	0.0324208
ENSCAFG00000006423	1.14347	2.14714	0.779652	2.75398	0.00588761	0.0331094
ENSCAFG00000000907	1.20312	2.43581	0.885941	2.74941	0.00597033	0.033527
ENSCAFG00000009391	0.753901	2.70556	0.985993	2.74399	0.00606969	0.0339885
ENSCAFG00000003431	0.787165	2.99646	1.09389	2.73927	0.00615764	0.0343638
ENSCAFG00000013427	1.46072	2.74955	1.00751	2.72905	0.00635166	0.0351782
ENSCAFG00000003488	0.740304	2.42534	0.889686	2.72607	0.00640935	0.03539
ENSCAFG00000006492	2.55455	1.40052	0.514289	2.72321	0.00646506	0.0355983
ENSCAFG00000019421	0.818664	2.30468	0.847602	2.71906	0.0065468	0.0359484
ENSCAFG00000006648	1.04729	2.90968	1.07144	2.71568	0.00661397	0.0362669
ENSCAFG00000004829	1.94725	1.3606	0.501943	2.71067	0.00671476	0.0367009
ENSCAFG00000018622	6.9621	-1.00623	0.372126	-2.70402	0.00685066	0.0372552
ENSCAFG00000009849	8.45384	1.17215	0.434373	2.69849	0.00696554	0.0377417
ENSCAFG00000002579	0.722309	2.89278	1.07255	2.6971	0.00699464	0.0378303
ENSCAFG00000015069	1.15192	2.36051	0.876987	2.69161	0.00711085	0.0382893
ENSCAFG00000009414	4.14694	-1.1029	0.40976	-2.69157	0.00711175	0.0382893
ENSCAFG00000011726	4.03626	-2.07331	0.770622	-2.69044	0.00713576	0.0383664
ENSCAFG00000001202	1.37499	2.41408	0.899146	2.68486	0.00725604	0.0388373
ENSCAFG00000010425	0.635756	2.44416	0.917467	2.66403	0.00772101	0.0407566
ENSCAFG00000005090	4.32044	1.18254	0.444263	2.6618	0.00777252	0.0409739
ENSCAFG00000020395	6.24426	-1.93131	0.725673	-2.66141	0.00778145	0.0409846
ENSCAFG00000020098	2.32767	-1.3201	0.496387	-2.65942	0.00782757	0.0411181
ENSCAFG00000023464	0.90678	2.2373	0.841715	2.65803	0.00785994	0.0412405
ENSCAFG00000010879	0.772332	-2.6828	1.01057	-2.65474	0.00793691	0.0415748
ENSCAFG00000001585	3.22743	1.6602	0.625531	2.65407	0.00795273	0.0416099
ENSCAFG00000019080	0.847831	2.38687	0.900051	2.65193	0.00800336	0.0418196
ENSCAFG00000000194	4.72065	-1.05338	0.397652	-2.64901	0.00807291	0.0420719
ENSCAFG00000003333	0.931437	2.53169	0.960571	2.63561	0.00839863	0.0434453
ENSCAFG00000011851	2.38453	-1.39931	0.531289	-2.6338	0.00844346	0.0436203
ENSCAFG00000019776	3.9091	1.24579	0.473083	2.63334	0.00845496	0.0436228
ENSCAFG00000016850	1.39417	-1.79955	0.684233	-2.63003	0.00853776	0.0439926
ENSCAFG00000015282	2.31586	1.59154	0.606462	2.6243	0.00868273	0.0445079
ENSCAFG00000019616	4.26391	1.12583	0.429258	2.62275	0.00872241	0.0446138
ENSCAFG00000020364	2.23122	1.27588	0.486805	2.62092	0.00876928	0.0447888
ENSCAFG00000013958	1.26245	1.68328	0.643662	2.61517	0.00891834	0.045305
ENSCAFG00000003228	8.20765	1.35281	0.517402	2.61462	0.00893269	0.0453198
ENSCAFG00000017865	0.778254	2.52702	0.968441	2.60936	0.00907106	0.0458846
ENSCAFG00000014555	2.82607	-1.23167	0.47233	-2.60765	0.00911652	0.0460361
ENSCAFG00000029278	0.81772	2.57285	0.987714	2.60486	0.00919125	0.0463166
ENSCAFG00000004014	0.972912	2.04391	0.784754	2.60452	0.00920028	0.0463409
ENSCAFG00000029692	0.61567	2.41755	0.933338	2.59022	0.0095914	0.0478442
ENSCAFG00000013042	0.988802	2.86165	1.10529	2.58905	0.00962416	0.0479875
ENSCAFG00000017168	0.950421	-2.28423	0.883035	-2.58679	0.00968738	0.0481859
ENSCAFG00000032580	5.39783	-1.16478	0.450367	-2.58629	0.00970159	0.0482318
ENSCAFG00000006264	2.44173	-1.529	0.591264	-2.58599	0.00971011	0.0482338
ENSCAFG00000001235	0.878205	2.89224	1.11991	2.58255	0.00980722	0.0486145
