# Supplementary material for: Transcriptomic and intervention evidence reveals domestic dogs as a promising model for anti‐inflammatory investigation
Source: Aging Cell. 2024 Mar 1;23(5):e14127. doi: 10.1111/acel.14127 (PMC11113267; doi:10.1111/acel.14127)
Supplement: Supplementary file 7 — Table S3. [file ACEL-23-e14127-s007.xlsx]

## Sheet: heart rate data
Table S3. Mean heart rate and heart rate reserve before and after treatments
	Mean heart rate（Times/min）			Heart rate reserve
	MSC	Rapa	NMN	MSC	Rapa	NMN
Before	104	109	93	76	31	38
	102	114	95	40	61	48
	102	92	117	62	61	60
	85	121	109	79	108	77
	93	119	106	27	82	50
	102	98	105	68	54	65
After	109	105	125	81	46	93
	118	0*	109	89	0*	59
	152	105	106	166	51	56
	136	119	109	152	63	50
	96	95	119	62	50	51
	96	124	131	65	109	134
0* means missing data
