# Supplementary material for: Transcriptomic and intervention evidence reveals domestic dogs as a promising model for anti‐inflammatory investigation
Source: Aging Cell. 2024 Mar 1;23(5):e14127. doi: 10.1111/acel.14127 (PMC11113267; doi:10.1111/acel.14127)
Supplement: Supplementary file 8 — Table S4. [file ACEL-23-e14127-s011.xlsx]

## Sheet: Sheet1
Table S4. Concentrations of three cytokines after treatments
	IL-6			TNF-α			IGF-1
	MSC	Rapa	NMN	MSC	Rapa	NMN	MSC	Rapa	NMN
Before	223.711	256.499	298.334	34.328	49.141	54.637	15.871	27.838	20.511
	190.501	228.206	267.85	32.261	47.603	49.882	29.506	20.565	33.411
	370.457	0*	369.165	44.669	0*	44.19	17.396	0*	34.344
	166.62	106.128	223.346	27.612	25.378	40.479	19.375	16.15	29.065
	144.788	198.368	229.583	25.625	31.455	25.111	16.102	21.848	11.886
	322.104	202.723	/	45.32	34.979	/	42.379	11.886	/
After	43.2605	71.9085	33.283	18.1965	20.9935	8.923	11.299	19.115	15.575
	48.7185	41.5915	11.274	17.8635	17.5475	6.9515	10.464	20.602	18.556
	58.33	64.7345	44.095	17.0955	24.6445	15.675	18.7	11.308	13.304
	59.1365	44.4235	31.276	19.936	24.544	9.1615	11.432	9.882	24.321
	54.091	36.6685	63.4125	17.9255	13.1555	20.3365	10.884	18.954	11.776
	61.565	24.5245	/	22.2755	12.0615	/	15.185	19.168	/
0* means missing data, / means NMN group contained only 5 individuals
