# Supplementary material for: Transcriptomic and intervention evidence reveals domestic dogs as a promising model for anti‐inflammatory investigation
Source: Aging Cell. 2024 Mar 1;23(5):e14127. doi: 10.1111/acel.14127 (PMC11113267; doi:10.1111/acel.14127)
Supplement: Supplementary file 9 — Table S5. [file ACEL-23-e14127-s008.xlsx]

## Sheet: DESeq2
Table S5. Differentially expressed genes before and after MSC treatment
gene_id	baseMean	log2FoldChange	lfcSE	stat	pvalue	padj
ENSCAFG00000008214	2670.51	7.85484	0.329809	23.8164	2.26e-125	2.61e-121
ENSCAFG00000002141	4708.53	8.90892	0.377362	23.6085	3.16e-123	1.82e-119
ENSCAFG00000015455	13859.5	6.12671	0.283963	21.5757	3.04e-103	1.17e-99
ENSCAFG00000003348	1699.19	7.29265	0.339367	21.489	1.97e-102	5.69e-99
ENSCAFG00000017974	2232.25	7.43823	0.35351	21.0411	2.76e-98	6.37e-95
ENSCAFG00000010440	5907.78	5.56473	0.265566	20.9542	1.72e-97	3.3e-94
ENSCAFG00000003165	8565.06	5.83625	0.285046	20.4748	3.61e-93	5.96e-90
ENSCAFG00000024544	901.011	7.46931	0.366876	20.3592	3.84e-92	5.55e-89
ENSCAFG00000000156	2936.16	6.70851	0.330165	20.3186	8.8e-92	1.13e-88
ENSCAFG00000018078	11672.5	4.51949	0.224903	20.0953	8.11e-90	9.36e-87
ENSCAFG00000007392	1130.04	5.47	0.273676	19.9871	7.13e-89	7.48e-86
ENSCAFG00000020052	971.166	5.32492	0.269398	19.766	5.84e-87	5.62e-84
ENSCAFG00000008159	1842.81	7.0483	0.36545	19.2866	6.96e-83	6.17e-80
ENSCAFG00000003892	916.194	8.91502	0.469579	18.9851	2.26e-80	1.87e-77
ENSCAFG00000005338	14213.7	6.7525	0.363351	18.584	4.33e-77	3.33e-74
ENSCAFG00000018972	506.105	5.15653	0.285812	18.0417	9.17e-73	6.61e-70
ENSCAFG00000007717	2483.3	5.73513	0.320099	17.9167	8.73e-72	5.93e-69
ENSCAFG00000002842	5002.61	6.02914	0.34002	17.7317	2.39e-70	1.53e-67
ENSCAFG00000013215	14331.2	5.81462	0.328645	17.6927	4.77e-70	2.9e-67
ENSCAFG00000020100	3020.77	5.34661	0.302678	17.6644	7.89e-70	4.55e-67
ENSCAFG00000007569	2505.93	4.44845	0.253094	17.5763	3.74e-69	2.06e-66
ENSCAFG00000009638	1624.49	4.59082	0.261493	17.5562	5.34e-69	2.8e-66
ENSCAFG00000003411	5308.27	4.45754	0.254077	17.544	6.61e-69	3.31e-66
ENSCAFG00000002837	2768.19	4.82718	0.276815	17.4383	4.22e-68	2.03e-65
ENSCAFG00000032458	3678.18	4.71295	0.274214	17.1871	3.32e-66	1.53e-63
ENSCAFG00000029729	2937.25	5.4285	0.316304	17.1623	5.09e-66	2.26e-63
ENSCAFG00000019490	8001.36	5.88019	0.343969	17.0951	1.61e-65	6.9e-63
ENSCAFG00000013710	2488.53	4.98603	0.294105	16.9533	1.82e-64	7.5e-62
ENSCAFG00000001406	13575.6	4.02492	0.237518	16.9458	2.07e-64	8.23e-62
ENSCAFG00000005961	14509.2	5.56381	0.33024	16.8478	1.09e-63	4.19e-61
ENSCAFG00000000149	381.004	4.4839	0.267811	16.7428	6.4e-63	2.38e-60
ENSCAFG00000002931	3217.91	5.45969	0.327654	16.6629	2.44e-62	8.79e-60
ENSCAFG00000006873	6584.71	5.35847	0.324597	16.5081	3.21e-61	1.12e-58
ENSCAFG00000005898	1877.09	4.6023	0.27891	16.501	3.61e-61	1.22e-58
ENSCAFG00000017587	454.351	4.97402	0.30364	16.3813	2.6e-60	8.57e-58
ENSCAFG00000000594	1424.31	4.55174	0.279192	16.3033	9.36e-60	3e-57
ENSCAFG00000008878	989.335	5.57726	0.345328	16.1506	1.12e-58	3.51e-56
ENSCAFG00000018607	1615.07	4.50412	0.282902	15.9211	4.52e-57	1.37e-54
ENSCAFG00000008395	401.069	7.633	0.481976	15.8369	1.73e-56	5.12e-54
ENSCAFG00000014112	2341.53	4.16736	0.267803	15.5613	1.33e-54	3.85e-52
ENSCAFG00000007222	4143.45	3.52487	0.227284	15.5086	3.03e-54	8.54e-52
ENSCAFG00000013540	5388.65	4.0502	0.261312	15.4995	3.5e-54	9.61e-52
ENSCAFG00000010409	4170.93	4.29162	0.27712	15.4865	4.28e-54	1.15e-51
ENSCAFG00000000126	5094.74	4.81041	0.314959	15.2731	1.15e-52	3.03e-50
ENSCAFG00000009883	66109.1	5.35199	0.350684	15.2616	1.38e-52	3.54e-50
ENSCAFG00000014989	2026.57	3.98162	0.261028	15.2536	1.56e-52	3.91e-50
ENSCAFG00000001220	1418.47	4.99338	0.32913	15.1715	5.46e-52	1.34e-49
ENSCAFG00000010196	566.287	4.75574	0.313881	15.1514	7.42e-52	1.78e-49
ENSCAFG00000017163	3040.43	4.31037	0.285754	15.0842	2.06e-51	4.85e-49
ENSCAFG00000000147	1687.33	4.14725	0.275344	15.0621	2.88e-51	6.64e-49
ENSCAFG00000012286	31542	5.40607	0.359386	15.0425	3.87e-51	8.75e-49
ENSCAFG00000030909	708.075	4.09719	0.27264	15.0279	4.82e-51	1.07e-48
ENSCAFG00000002427	798.054	4.88301	0.32623	14.968	1.19e-50	2.59e-48
ENSCAFG00000017737	841.475	4.27221	0.285663	14.9554	1.44e-50	3.03e-48
ENSCAFG00000003897	4769.18	4.02275	0.26899	14.955	1.44e-50	3.03e-48
ENSCAFG00000004822	1315.93	4.04603	0.273599	14.7882	1.75e-49	3.6e-47
ENSCAFG00000008851	18334.5	3.47199	0.235133	14.7661	2.42e-49	4.91e-47
ENSCAFG00000007478	14117	4.07336	0.277373	14.6855	7.99e-49	1.59e-46
ENSCAFG00000009736	4370.98	4.82615	0.330808	14.589	3.3e-48	6.45e-46
ENSCAFG00000003407	544.848	5.01506	0.347163	14.4458	2.66e-47	5.12e-45
ENSCAFG00000024786	12609.2	5.00349	0.346585	14.4365	3.05e-47	5.76e-45
ENSCAFG00000006946	8455.54	3.80658	0.265011	14.3639	8.72e-47	1.62e-44
ENSCAFG00000008268	554.489	3.90368	0.272873	14.3058	2.01e-46	3.68e-44
ENSCAFG00000001226	1689.53	3.84416	0.269241	14.2777	3.01e-46	5.43e-44
ENSCAFG00000018395	1202.87	4.21815	0.295536	14.2729	3.23e-46	5.73e-44
ENSCAFG00000004826	264.785	5.46254	0.384656	14.2011	9.02e-46	1.58e-43
ENSCAFG00000005182	1991.68	3.90944	0.277539	14.0861	4.62e-45	7.96e-43
ENSCAFG00000014180	19809.9	5.21302	0.372478	13.9955	1.66e-44	2.82e-42
ENSCAFG00000004023	6620.85	3.45766	0.247648	13.962	2.66e-44	4.45e-42
ENSCAFG00000001417	783.589	4.12267	0.296886	13.8864	7.66e-44	1.26e-41
ENSCAFG00000001553	1719.56	4.09835	0.295181	13.8842	7.9e-44	1.28e-41
ENSCAFG00000000083	2291.41	3.51919	0.253485	13.8832	8e-44	1.28e-41
ENSCAFG00000020187	375.002	5.50383	0.402891	13.6608	1.74e-42	2.75e-40
ENSCAFG00000017593	569.238	3.55487	0.260244	13.6597	1.77e-42	2.75e-40
ENSCAFG00000008607	9400.33	9.53178	0.698682	13.6425	2.24e-42	3.44e-40
ENSCAFG00000012891	668.847	4.93567	0.364506	13.5407	8.99e-42	1.37e-39
ENSCAFG00000008877	1727.61	4.22722	0.312968	13.5069	1.42e-41	2.13e-39
ENSCAFG00000002926	1950.09	4.03346	0.299149	13.4831	1.97e-41	2.91e-39
ENSCAFG00000002096	2244.96	3.54584	0.264122	13.425	4.31e-41	6.3e-39
ENSCAFG00000002364	150.368	5.46058	0.408062	13.3817	7.73e-41	1.12e-38
ENSCAFG00000001617	10444.3	2.88359	0.217022	13.2871	2.75e-40	3.92e-38
ENSCAFG00000012343	738.68	4.99264	0.376571	13.2582	4.05e-40	5.69e-38
ENSCAFG00000008485	3425.73	3.65754	0.276014	13.2513	4.44e-40	6.17e-38
ENSCAFG00000012914	1342.85	3.41791	0.259345	13.179	1.16e-39	1.59e-37
ENSCAFG00000019880	1694.34	3.73109	0.283273	13.1714	1.28e-39	1.74e-37
ENSCAFG00000017532	2022.18	3.99341	0.303396	13.1624	1.44e-39	1.94e-37
ENSCAFG00000000367	458.087	4.47924	0.34054	13.1533	1.63e-39	2.16e-37
ENSCAFG00000008034	1489.83	3.74584	0.285464	13.1219	2.47e-39	3.23e-37
ENSCAFG00000001798	5738.02	3.64837	0.279262	13.0643	5.26e-39	6.82e-37
ENSCAFG00000023493	392.815	4.20677	0.322053	13.0624	5.4e-39	6.89e-37
ENSCAFG00000018081	5530.78	4.43412	0.339469	13.0619	5.43e-39	6.89e-37
ENSCAFG00000011677	79568.8	3.83543	0.294691	13.0151	1e-38	1.26e-36
ENSCAFG00000019996	7777.8	4.81937	0.373722	12.8956	4.77e-38	5.91e-36
ENSCAFG00000003658	305.209	4.26318	0.331961	12.8424	9.48e-38	1.16e-35
ENSCAFG00000008411	3114.55	3.9891	0.310904	12.8306	1.1e-37	1.34e-35
ENSCAFG00000007817	438.92	3.83566	0.299527	12.8057	1.52e-37	1.83e-35
ENSCAFG00000017369	12800.7	4.82803	0.377797	12.7794	2.14e-37	2.54e-35
ENSCAFG00000018201	10990.9	3.358	0.263343	12.7514	3.06e-37	3.6e-35
ENSCAFG00000002721	3126.27	3.22125	0.25267	12.7489	3.16e-37	3.69e-35
ENSCAFG00000004031	1013.5	3.81946	0.300025	12.7305	4e-37	4.62e-35
ENSCAFG00000007742	4451.57	3.96956	0.312665	12.6959	6.23e-37	7.12e-35
ENSCAFG00000007881	586.58	4.04927	0.320536	12.6328	1.39e-36	1.58e-34
ENSCAFG00000015414	18256.7	4.55902	0.363782	12.5323	4.97e-36	5.57e-34
ENSCAFG00000007391	896.888	3.32416	0.265493	12.5207	5.75e-36	6.38e-34
ENSCAFG00000011974	1000.94	3.37416	0.269641	12.5135	6.3e-36	6.92e-34
ENSCAFG00000007420	2138.91	4.04901	0.324856	12.464	1.17e-35	1.28e-33
ENSCAFG00000020104	328.536	5.47382	0.439505	12.4545	1.32e-35	1.43e-33
ENSCAFG00000008392	124.642	5.33546	0.428528	12.4507	1.39e-35	1.48e-33
ENSCAFG00000005931	5509.4	3.80939	0.307928	12.371	3.75e-35	3.97e-33
ENSCAFG00000010368	15488.5	3.60831	0.293313	12.3019	8.85e-35	9.28e-33
ENSCAFG00000003194	5833.19	3.18126	0.259924	12.2392	1.92e-34	2e-32
ENSCAFG00000004179	582.677	3.02331	0.247451	12.2178	2.5e-34	2.57e-32
ENSCAFG00000015342	342.236	4.05853	0.332702	12.1987	3.16e-34	3.22e-32
ENSCAFG00000015026	943.58	3.81994	0.313747	12.1752	4.21e-34	4.26e-32
ENSCAFG00000017874	212.926	4.17343	0.344273	12.1225	8.03e-34	8.06e-32
ENSCAFG00000028837	665.775	3.47706	0.287428	12.0971	1.09e-33	1.09e-31
ENSCAFG00000003085	516.424	12.7729	1.05675	12.087	1.24e-33	1.22e-31
ENSCAFG00000001049	697.287	3.6795	0.305673	12.0373	2.26e-33	2.21e-31
ENSCAFG00000012804	3047.4	3.50628	0.291474	12.0295	2.49e-33	2.41e-31
ENSCAFG00000003108	631.404	4.2541	0.354196	12.0106	3.13e-33	3.01e-31
ENSCAFG00000015572	709.835	3.59573	0.299784	11.9944	3.8e-33	3.63e-31
ENSCAFG00000014383	1535.36	3.11522	0.262092	11.886	1.4e-32	1.32e-30
ENSCAFG00000000137	7229.15	4.12528	0.347561	11.8692	1.71e-32	1.6e-30
ENSCAFG00000012342	3163.32	3.43291	0.28951	11.8577	1.96e-32	1.83e-30
ENSCAFG00000000159	1879.7	4.09166	0.345315	11.8491	2.18e-32	2.01e-30
ENSCAFG00000011495	22109.8	3.73564	0.315792	11.8295	2.75e-32	2.52e-30
ENSCAFG00000029772	3874.86	3.40653	0.288029	11.827	2.83e-32	2.57e-30
ENSCAFG00000008962	562.118	3.81361	0.322543	11.8236	2.95e-32	2.66e-30
ENSCAFG00000012525	154.882	6.25282	0.533738	11.7151	1.07e-31	9.53e-30
ENSCAFG00000004646	1269.64	3.37098	0.287862	11.7104	1.13e-31	1e-29
ENSCAFG00000002459	606.798	3.42585	0.293344	11.6786	1.64e-31	1.44e-29
ENSCAFG00000003683	619.749	3.92394	0.336634	11.6564	2.13e-31	1.86e-29
ENSCAFG00000012029	119.819	4.65878	0.400964	11.619	3.3e-31	2.86e-29
ENSCAFG00000016922	14193.7	4.23689	0.367361	11.5333	8.96e-31	7.72e-29
ENSCAFG00000005691	910.661	3.40566	0.295322	11.532	9.1e-31	7.78e-29
ENSCAFG00000012751	590.723	3.89661	0.338134	11.5239	1e-30	8.49e-29
ENSCAFG00000015098	1135.46	3.31476	0.287814	11.517	1.08e-30	9.12e-29
ENSCAFG00000012674	3104.57	3.91267	0.340614	11.4871	1.53e-30	1.28e-28
ENSCAFG00000001838	973.256	2.7493	0.240821	11.4163	3.47e-30	2.88e-28
ENSCAFG00000031849	1043.88	3.10911	0.273657	11.3613	6.52e-30	5.37e-28
ENSCAFG00000030814	120.736	4.96324	0.437325	11.3491	7.49e-30	6.13e-28
ENSCAFG00000009441	7822.67	3.20992	0.284693	11.275	1.74e-29	1.42e-27
ENSCAFG00000012941	2508.3	3.19741	0.283718	11.2697	1.85e-29	1.49e-27
ENSCAFG00000015982	832.016	3.09668	0.274825	11.2678	1.89e-29	1.52e-27
ENSCAFG00000000919	1064.95	3.49267	0.310251	11.2576	2.13e-29	1.69e-27
ENSCAFG00000012140	1147.86	3.70261	0.329081	11.2514	2.28e-29	1.8e-27
ENSCAFG00000011140	806.779	3.26193	0.289974	11.249	2.34e-29	1.84e-27
ENSCAFG00000001147	876.524	3.11805	0.277517	11.2355	2.73e-29	2.13e-27
ENSCAFG00000005502	7709.37	3.46786	0.309108	11.2189	3.29e-29	2.55e-27
ENSCAFG00000015722	1089.52	3.76369	0.335664	11.2127	3.53e-29	2.72e-27
ENSCAFG00000014085	2004.17	3.18703	0.285815	11.1507	7.11e-29	5.43e-27
ENSCAFG00000007837	1047.86	3.28645	0.29711	11.0614	1.93e-28	1.47e-26
ENSCAFG00000001751	117.696	5.35135	0.484602	11.0428	2.38e-28	1.79e-26
ENSCAFG00000016586	8632.63	2.63555	0.2395	11.0044	3.64e-28	2.73e-26
ENSCAFG00000008090	999.047	2.79358	0.254836	10.9622	5.8e-28	4.32e-26
ENSCAFG00000007971	829.223	2.68341	0.244872	10.9584	6.06e-28	4.48e-26
ENSCAFG00000015878	357.594	3.99701	0.365809	10.9265	8.61e-28	6.33e-26
ENSCAFG00000016019	599.387	3.55829	0.325747	10.9235	8.9e-28	6.5e-26
ENSCAFG00000006551	2577.82	2.86354	0.265195	10.7979	3.52e-27	2.56e-25
ENSCAFG00000013865	311.517	11.4174	1.05889	10.7824	4.17e-27	3.01e-25
ENSCAFG00000011725	211.298	3.25267	0.30421	10.6922	1.11e-26	7.94e-25
ENSCAFG00000013731	100.206	4.2056	0.397328	10.5847	3.51e-26	2.5e-24
ENSCAFG00000014951	4823.11	3.15801	0.300364	10.5139	7.45e-26	5.27e-24
ENSCAFG00000011934	2087.49	3.0655	0.291845	10.5039	8.29e-26	5.83e-24
ENSCAFG00000005384	109.754	4.19314	0.40137	10.4471	1.51e-25	1.05e-23
ENSCAFG00000019003	2156.35	3.11501	0.298177	10.4469	1.51e-25	1.05e-23
ENSCAFG00000010796	2071.61	2.94668	0.282097	10.4456	1.53e-25	1.06e-23
ENSCAFG00000000316	3186.49	2.73767	0.262466	10.4306	1.8e-25	1.23e-23
ENSCAFG00000000330	3109.13	3.34142	0.32211	10.3735	3.27e-25	2.23e-23
ENSCAFG00000019715	1786.2	2.84071	0.274256	10.3579	3.85e-25	2.62e-23
ENSCAFG00000017851	1286.08	2.42701	0.234843	10.3346	4.91e-25	3.32e-23
ENSCAFG00000015377	2035.5	2.3887	0.232244	10.2853	8.21e-25	5.51e-23
ENSCAFG00000002469	4802.7	2.87245	0.279578	10.2742	9.21e-25	6.14e-23
ENSCAFG00000007902	1301.99	2.8885	0.281205	10.2718	9.44e-25	6.26e-23
ENSCAFG00000003079	191.568	3.72852	0.363098	10.2686	9.76e-25	6.43e-23
ENSCAFG00000009928	5052.27	2.79195	0.272017	10.2639	1.03e-24	6.72e-23
ENSCAFG00000014402	345.46	4.27945	0.417243	10.2565	1.11e-24	7.21e-23
ENSCAFG00000012461	1010.57	3.67825	0.359284	10.2377	1.34e-24	8.71e-23
ENSCAFG00000009911	3364.57	2.94157	0.287649	10.2262	1.51e-24	9.75e-23
ENSCAFG00000013259	245.982	3.14543	0.308858	10.1841	2.34e-24	1.5e-22
ENSCAFG00000014965	373.78	3.25802	0.320442	10.1673	2.78e-24	1.77e-22
ENSCAFG00000006222	1600.09	2.27799	0.225025	10.1233	4.36e-24	2.76e-22
ENSCAFG00000031455	3229.57	2.48951	0.247102	10.0748	7.14e-24	4.5e-22
ENSCAFG00000008568	695.609	2.96729	0.294687	10.0693	7.55e-24	4.74e-22
ENSCAFG00000006809	7588.59	2.78478	0.27727	10.0436	9.81e-24	6.12e-22
ENSCAFG00000007497	1456.3	3.0561	0.305089	10.0171	1.28e-23	7.96e-22
ENSCAFG00000017111	2010.89	7.1351	0.71291	10.0084	1.4e-23	8.64e-22
ENSCAFG00000017569	3941.41	2.67504	0.267876	9.98611	1.75e-23	1.08e-21
ENSCAFG00000009202	1309.58	2.43721	0.244109	9.98413	1.79e-23	1.09e-21
ENSCAFG00000002461	29794	7.98191	0.80237	9.94792	2.58e-23	1.56e-21
ENSCAFG00000025202	86.5841	4.56639	0.45963	9.93494	2.93e-23	1.77e-21
ENSCAFG00000005548	320.248	2.58185	0.260067	9.92763	3.16e-23	1.9e-21
ENSCAFG00000010218	673.167	3.62001	0.36547	9.90508	3.96e-23	2.37e-21
ENSCAFG00000028962	1888.42	10.2303	1.03362	9.89752	4.27e-23	2.54e-21
ENSCAFG00000032747	291.566	3.38573	0.342295	9.89126	4.54e-23	2.69e-21
ENSCAFG00000009380	10442.9	3.11677	0.316139	9.85887	6.28e-23	3.69e-21
ENSCAFG00000016106	934.28	2.70771	0.277384	9.76162	1.65e-22	9.64e-21
ENSCAFG00000004861	304.276	2.67939	0.274543	9.75945	1.68e-22	9.79e-21
ENSCAFG00000003094	2596.94	2.65286	0.273107	9.71364	2.64e-22	1.53e-20
ENSCAFG00000008696	958.514	2.76406	0.284735	9.7075	2.8e-22	1.62e-20
ENSCAFG00000011398	116.349	3.53467	0.364352	9.70123	2.98e-22	1.71e-20
ENSCAFG00000006869	526.299	2.41416	0.249215	9.68707	3.42e-22	1.95e-20
ENSCAFG00000003848	908.5	2.46527	0.255572	9.64607	5.11e-22	2.9e-20
ENSCAFG00000001047	1268.99	2.191	0.227958	9.61145	7.15e-22	4.05e-20
ENSCAFG00000011819	83.5551	7.70386	0.802561	9.5991	8.06e-22	4.54e-20
ENSCAFG00000010181	403.039	3.02488	0.315241	9.59544	8.36e-22	4.68e-20
ENSCAFG00000016108	373.384	2.37271	0.247558	9.58447	9.29e-22	5.18e-20
ENSCAFG00000015340	1078.57	2.87814	0.30183	9.53563	1.49e-21	8.26e-20
ENSCAFG00000007291	204.321	3.83163	0.404398	9.47491	2.67e-21	1.47e-19
ENSCAFG00000020022	409.329	2.58933	0.274144	9.44512	3.55e-21	1.95e-19
ENSCAFG00000013151	2595.57	3.0971	0.328937	9.4155	4.71e-21	2.57e-19
ENSCAFG00000005806	220.908	2.56681	0.27267	9.41361	4.79e-21	2.61e-19
ENSCAFG00000000329	121.276	4.01002	0.426252	9.40764	5.07e-21	2.74e-19
ENSCAFG00000004436	4250.91	2.46879	0.262433	9.40732	5.09e-21	2.74e-19
ENSCAFG00000004486	11764	2.24068	0.239487	9.35616	8.27e-21	4.44e-19
ENSCAFG00000012972	806.629	10.8691	1.16348	9.34191	9.46e-21	5.05e-19
ENSCAFG00000004323	3120.96	2.47057	0.264608	9.33671	9.94e-21	5.28e-19
ENSCAFG00000012866	819.77	2.77807	0.298101	9.31923	1.17e-20	6.2e-19
ENSCAFG00000006290	8617.96	2.87496	0.308618	9.3156	1.21e-20	6.39e-19
ENSCAFG00000014685	6381.45	2.45307	0.263909	9.29512	1.47e-20	7.71e-19
ENSCAFG00000019351	2770.16	2.83098	0.304869	9.28587	1.6e-20	8.37e-19
ENSCAFG00000007240	739.29	2.32988	0.252293	9.23484	2.59e-20	1.34e-18
ENSCAFG00000017250	12125.4	2.70946	0.293816	9.22164	2.93e-20	1.51e-18
ENSCAFG00000008615	1560.36	2.05875	0.224111	9.1863	4.07e-20	2.09e-18
ENSCAFG00000018291	101.189	3.51445	0.382646	9.18459	4.13e-20	2.12e-18
ENSCAFG00000011403	2189.42	2.95334	0.321748	9.17904	4.35e-20	2.22e-18
ENSCAFG00000001978	254.66	3.01557	0.329765	9.1446	5.99e-20	3.04e-18
ENSCAFG00000012904	405.789	3.17494	0.34725	9.1431	6.07e-20	3.07e-18
ENSCAFG00000009111	101.324	3.16034	0.346108	9.13108	6.78e-20	3.42e-18
ENSCAFG00000004403	2193.25	2.80013	0.306776	9.1276	7e-20	3.51e-18
ENSCAFG00000011620	817.743	2.58909	0.283757	9.12432	7.22e-20	3.61e-18
ENSCAFG00000001526	412.773	3.07279	0.336852	9.12207	7.37e-20	3.67e-18
ENSCAFG00000011148	192.496	2.95337	0.323986	9.11572	7.81e-20	3.87e-18
ENSCAFG00000018216	587.116	2.31652	0.254227	9.11201	8.09e-20	3.99e-18
ENSCAFG00000002554	955.32	2.29646	0.252992	9.07722	1.11e-19	5.47e-18
ENSCAFG00000000547	388.726	3.17501	0.349923	9.07345	1.15e-19	5.64e-18
ENSCAFG00000006694	455.623	2.77568	0.306848	9.04579	1.49e-19	7.23e-18
ENSCAFG00000012430	397.648	-2.89202	0.320178	-9.03253	1.68e-19	8.13e-18
ENSCAFG00000018813	971.899	2.45137	0.272225	9.00496	2.16e-19	1.04e-17
ENSCAFG00000008270	144.933	2.72276	0.302552	8.99929	2.27e-19	1.09e-17
ENSCAFG00000012364	1484.77	2.68184	0.298895	8.97253	2.9e-19	1.39e-17
ENSCAFG00000015603	4893.64	2.68911	0.300112	8.96038	3.24e-19	1.54e-17
ENSCAFG00000018309	1830.21	2.51893	0.281452	8.94978	3.56e-19	1.69e-17
ENSCAFG00000005500	223.048	2.89927	0.324174	8.94357	3.77e-19	1.78e-17
ENSCAFG00000001425	197.982	3.47663	0.389573	8.92421	4.49e-19	2.11e-17
ENSCAFG00000008093	67.1321	5.79943	0.653486	8.87461	7.02e-19	3.29e-17
ENSCAFG00000020287	79.9153	5.49915	0.620321	8.86501	7.65e-19	3.57e-17
ENSCAFG00000018515	3801.69	1.95595	0.22118	8.84324	9.3e-19	4.33e-17
ENSCAFG00000018724	641.452	2.7658	0.314854	8.78439	1.57e-18	7.28e-17
ENSCAFG00000011702	3859.09	2.35008	0.267952	8.77051	1.78e-18	8.21e-17
ENSCAFG00000019002	801.473	2.77364	0.3164	8.76623	1.85e-18	8.49e-17
ENSCAFG00000029331	560.88	2.75955	0.31564	8.74272	2.28e-18	1.04e-16
ENSCAFG00000001572	63.0437	3.71567	0.42515	8.73967	2.34e-18	1.07e-16
ENSCAFG00000004778	4245.85	2.4042	0.275258	8.73436	2.45e-18	1.11e-16
ENSCAFG00000001777	55.8483	4.81498	0.551798	8.72598	2.64e-18	1.19e-16
ENSCAFG00000009660	2727.48	2.06372	0.236812	8.71457	2.92e-18	1.32e-16
ENSCAFG00000004533	47200.6	2.62759	0.302344	8.69074	3.6e-18	1.62e-16
ENSCAFG00000003611	384.758	-2.81417	0.324471	-8.67309	4.21e-18	1.88e-16
ENSCAFG00000004030	938.705	2.18306	0.25259	8.6427	5.49e-18	2.45e-16
ENSCAFG00000013516	948.546	2.02425	0.234356	8.6375	5.75e-18	2.55e-16
ENSCAFG00000006743	1669.7	2.22282	0.257365	8.63683	5.78e-18	2.55e-16
ENSCAFG00000005569	523.529	-2.49371	0.289694	-8.60811	7.43e-18	3.27e-16
ENSCAFG00000009649	356.881	2.16708	0.252131	8.59505	8.32e-18	3.65e-16
ENSCAFG00000025256	1508.74	2.1958	0.255506	8.59391	8.41e-18	3.67e-16
ENSCAFG00000015784	403.796	2.48097	0.28872	8.59298	8.47e-18	3.69e-16
ENSCAFG00000012352	363.563	2.2345	0.260316	8.58378	9.18e-18	3.98e-16
ENSCAFG00000010822	101.446	3.36654	0.39319	8.56214	1.11e-17	4.79e-16
ENSCAFG00000008378	257.1	3.05606	0.35872	8.51936	1.6e-17	6.91e-16
ENSCAFG00000014871	592.681	2.47892	0.291978	8.49011	2.06e-17	8.85e-16
ENSCAFG00000002053	902.133	2.12818	0.25107	8.47646	2.32e-17	9.92e-16
ENSCAFG00000014897	165.316	3.14638	0.37164	8.4662	2.54e-17	1.08e-15
ENSCAFG00000008566	92.961	3.54297	0.418939	8.45701	2.74e-17	1.16e-15
ENSCAFG00000001511	1134.92	-2.18279	0.258482	-8.44465	3.05e-17	1.29e-15
ENSCAFG00000003882	45.5811	9.31146	1.10868	8.39866	4.52e-17	1.9e-15
ENSCAFG00000009490	1288.47	1.94856	0.232026	8.398	4.54e-17	1.91e-15
ENSCAFG00000000990	476.111	-2.33089	0.2776	-8.39656	4.6e-17	1.92e-15
ENSCAFG00000016604	301.445	-2.66832	0.317969	-8.39176	4.79e-17	1.99e-15
ENSCAFG00000001296	1950.7	1.87851	0.224178	8.37955	5.31e-17	2.21e-15
ENSCAFG00000004564	230.951	2.27028	0.272209	8.3402	7.42e-17	3.07e-15
ENSCAFG00000016935	171.177	2.46079	0.295879	8.31686	9.03e-17	3.72e-15
ENSCAFG00000004186	5418.62	2.26229	0.272319	8.3075	9.77e-17	4.01e-15
ENSCAFG00000019020	1673.5	1.88705	0.227671	8.28851	1.15e-16	4.69e-15
ENSCAFG00000019665	8908.15	2.18645	0.263883	8.28565	1.17e-16	4.79e-15
ENSCAFG00000005675	3323.23	-2.0776	0.251374	-8.265	1.4e-16	5.68e-15
ENSCAFG00000018090	328.095	2.2084	0.268055	8.23862	1.74e-16	7.05e-15
ENSCAFG00000019458	221.467	-2.49631	0.303815	-8.21655	2.09e-16	8.45e-15
ENSCAFG00000005701	3600.58	2.31867	0.282392	8.21082	2.2e-16	8.81e-15
ENSCAFG00000012200	355.955	6.39232	0.778539	8.21066	2.2e-16	8.81e-15
ENSCAFG00000011834	1137.45	9.89019	1.20489	8.2084	2.24e-16	8.95e-15
ENSCAFG00000006560	731.701	2.54221	0.309766	8.20686	2.27e-16	9.03e-15
ENSCAFG00000010184	1667.4	1.99877	0.243589	8.2055	2.3e-16	9.11e-15
ENSCAFG00000002308	74.3162	3.3518	0.409566	8.18377	2.75e-16	1.09e-14
ENSCAFG00000010377	12539.9	2.47757	0.302783	8.18264	2.78e-16	1.09e-14
ENSCAFG00000017353	627.164	2.19352	0.268269	8.17656	2.92e-16	1.15e-14
ENSCAFG00000012395	14233.8	2.23286	0.273108	8.17577	2.94e-16	1.15e-14
ENSCAFG00000018700	87.9432	-3.2118	0.39379	-8.15613	3.46e-16	1.35e-14
ENSCAFG00000006913	1878.81	2.51135	0.308117	8.15063	3.62e-16	1.41e-14
ENSCAFG00000029300	113.16	2.91004	0.357091	8.14929	3.66e-16	1.42e-14
ENSCAFG00000000955	646.775	2.09823	0.257573	8.14613	3.76e-16	1.45e-14
ENSCAFG00000019049	56.5532	8.94564	1.09851	8.14345	3.84e-16	1.48e-14
ENSCAFG00000017119	179.767	-2.54945	0.313208	-8.1398	3.96e-16	1.52e-14
ENSCAFG00000008718	4663.59	-2.4608	0.302331	-8.13942	3.97e-16	1.52e-14
ENSCAFG00000007523	1814.51	2.0335	0.249893	8.13747	4.04e-16	1.54e-14
ENSCAFG00000001533	4312.97	5.72791	0.7048	8.127	4.4e-16	1.67e-14
ENSCAFG00000020175	192.352	2.76224	0.340839	8.10423	5.31e-16	2.01e-14
ENSCAFG00000007349	51.1534	8.23531	1.01819	8.08819	6.06e-16	2.28e-14
ENSCAFG00000010229	381.45	-2.07097	0.25607	-8.08751	6.09e-16	2.29e-14
ENSCAFG00000008598	872.391	1.94526	0.240534	8.08728	6.1e-16	2.29e-14
ENSCAFG00000002046	3379.28	1.95282	0.24172	8.07884	6.54e-16	2.44e-14
ENSCAFG00000004866	420.966	2.20415	0.272844	8.07842	6.56e-16	2.44e-14
ENSCAFG00000013511	710.411	2.32463	0.288273	8.06401	7.38e-16	2.73e-14
ENSCAFG00000029233	187.221	2.49539	0.30946	8.06371	7.4e-16	2.73e-14
ENSCAFG00000005595	162.334	-2.4323	0.301643	-8.06351	7.41e-16	2.73e-14
ENSCAFG00000019908	2436.16	-2.37575	0.295132	-8.04979	8.29e-16	3.05e-14
ENSCAFG00000010754	54.7953	8.85941	1.10084	8.04785	8.43e-16	3.09e-14
ENSCAFG00000000992	2474.62	2.28943	0.284501	8.04716	8.47e-16	3.09e-14
ENSCAFG00000011479	871.107	2.45933	0.305664	8.04585	8.57e-16	3.12e-14
ENSCAFG00000031588	1688.53	2.06634	0.257567	8.02254	1.04e-15	3.76e-14
ENSCAFG00000019486	171.873	2.68794	0.335425	8.01354	1.11e-15	4.03e-14
ENSCAFG00000017011	18238.1	1.80252	0.225261	8.00191	1.23e-15	4.42e-14
ENSCAFG00000009078	111.657	3.99241	0.499296	7.99607	1.28e-15	4.62e-14
ENSCAFG00000002334	333.296	2.72518	0.341372	7.98302	1.43e-15	5.12e-14
ENSCAFG00000009713	367.516	3.15799	0.397922	7.9362	2.08e-15	7.45e-14
ENSCAFG00000019428	711.602	-2.61022	0.330965	-7.88671	3.1e-15	1.1e-13
ENSCAFG00000004309	2057	2.20907	0.281076	7.85933	3.86e-15	1.37e-13
ENSCAFG00000009096	1526.39	2.87227	0.367758	7.81021	5.71e-15	2.02e-13
ENSCAFG00000004256	503.863	-2.31595	0.297046	-7.79663	6.36e-15	2.24e-13
ENSCAFG00000016817	1559.77	-1.92524	0.247322	-7.78438	7.01e-15	2.46e-13
ENSCAFG00000011625	316.995	-2.24665	0.288702	-7.7819	7.14e-15	2.51e-13
ENSCAFG00000001130	1341.65	-2.01206	0.258701	-7.77755	7.39e-15	2.59e-13
ENSCAFG00000010369	1014.72	1.80642	0.232769	7.76057	8.45e-15	2.95e-13
ENSCAFG00000016212	2782.75	2.18539	0.281858	7.75351	8.94e-15	3.11e-13
ENSCAFG00000020143	1056.01	1.88929	0.244236	7.73552	1.03e-14	3.57e-13
ENSCAFG00000000986	981.52	2.12401	0.274588	7.73523	1.03e-14	3.57e-13
ENSCAFG00000001286	407.471	1.91049	0.247102	7.7316	1.06e-14	3.66e-13
ENSCAFG00000024350	147.34	2.53165	0.327968	7.7192	1.17e-14	4.02e-13
ENSCAFG00000014062	310.723	2.45744	0.318674	7.71146	1.24e-14	4.26e-13
ENSCAFG00000029464	1451.1	2.18615	0.28456	7.68257	1.56e-14	5.32e-13
ENSCAFG00000023575	1037.61	2.28421	0.297544	7.67689	1.63e-14	5.55e-13
ENSCAFG00000017340	150.734	2.73099	0.356493	7.66071	1.85e-14	6.28e-13
ENSCAFG00000010836	788.26	2.3309	0.304441	7.65633	1.91e-14	6.47e-13
ENSCAFG00000011556	1177.23	-1.76315	0.230305	-7.65572	1.92e-14	6.49e-13
ENSCAFG00000003934	134.906	2.40658	0.315071	7.63824	2.2e-14	7.41e-13
ENSCAFG00000019346	9567.08	-2.14541	0.280965	-7.63587	2.24e-14	7.51e-13
ENSCAFG00000011206	1885.22	2.152	0.281832	7.63573	2.25e-14	7.51e-13
ENSCAFG00000002576	208.492	-2.67771	0.351174	-7.62502	2.44e-14	8.14e-13
ENSCAFG00000012691	2080.58	-2.34701	0.307947	-7.62148	2.51e-14	8.34e-13
ENSCAFG00000011637	108.255	3.0092	0.395208	7.61422	2.65e-14	8.8e-13
ENSCAFG00000005442	524.066	-1.97874	0.260695	-7.59025	3.19e-14	1.06e-12
ENSCAFG00000005433	85.2407	3.21489	0.424298	7.57697	3.54e-14	1.17e-12
ENSCAFG00000016484	651.682	-1.99041	0.263267	-7.56044	4.02e-14	1.32e-12
ENSCAFG00000009732	617.657	1.96808	0.260636	7.55107	4.32e-14	1.42e-12
ENSCAFG00000018684	1361.23	1.71332	0.227369	7.53542	4.87e-14	1.59e-12
ENSCAFG00000015669	520.421	-2.38142	0.318351	-7.48049	7.4e-14	2.41e-12
ENSCAFG00000002940	774.122	1.78493	0.238672	7.47858	7.51e-14	2.44e-12
ENSCAFG00000001512	106.724	-2.74292	0.366937	-7.4752	7.71e-14	2.5e-12
ENSCAFG00000004902	376.456	2.43076	0.325204	7.47457	7.75e-14	2.5e-12
ENSCAFG00000000784	787.46	2.47101	0.332073	7.44117	9.98e-14	3.22e-12
ENSCAFG00000006410	2347.59	2.11336	0.285225	7.40944	1.27e-13	4.08e-12
ENSCAFG00000016677	775.811	2.48537	0.335516	7.4076	1.29e-13	4.12e-12
ENSCAFG00000007178	808.86	1.86422	0.252111	7.39445	1.42e-13	4.54e-12
ENSCAFG00000000178	6309.53	-1.93087	0.261402	-7.38658	1.51e-13	4.8e-12
ENSCAFG00000014890	1103.85	2.70134	0.366148	7.37774	1.61e-13	5.12e-12
ENSCAFG00000014201	291.587	1.91241	0.259489	7.36992	1.71e-13	5.41e-12
ENSCAFG00000010110	4213.28	1.86681	0.253391	7.3673	1.74e-13	5.5e-12
ENSCAFG00000019717	1989.78	1.91399	0.259803	7.36709	1.74e-13	5.5e-12
ENSCAFG00000012542	190.674	-2.52867	0.343256	-7.36673	1.75e-13	5.5e-12
ENSCAFG00000029474	11408.2	2.07823	0.28237	7.35995	1.84e-13	5.77e-12
ENSCAFG00000007449	750.974	1.80744	0.245793	7.3535	1.93e-13	6.04e-12
ENSCAFG00000003174	1624.31	2.07395	0.28258	7.33932	2.15e-13	6.69e-12
ENSCAFG00000013292	854.77	2.09429	0.28548	7.33605	2.2e-13	6.84e-12
ENSCAFG00000006377	1604.35	-2.27089	0.309802	-7.33014	2.3e-13	7.13e-12
ENSCAFG00000012472	3086.36	1.98174	0.271242	7.30615	2.75e-13	8.5e-12
ENSCAFG00000001703	397.111	1.86781	0.255724	7.30401	2.79e-13	8.62e-12
ENSCAFG00000019714	65.5301	3.37439	0.463589	7.27886	3.37e-13	1.04e-11
ENSCAFG00000014264	894.54	2.44464	0.336477	7.26541	3.72e-13	1.14e-11
ENSCAFG00000011204	389.272	2.06801	0.284899	7.25874	3.91e-13	1.2e-11
ENSCAFG00000007873	38.9699	4.36314	0.604368	7.21933	5.22e-13	1.59e-11
ENSCAFG00000008827	4137.54	1.9653	0.272697	7.20688	5.72e-13	1.74e-11
ENSCAFG00000031174	29202.1	1.73226	0.240641	7.19853	6.09e-13	1.85e-11
ENSCAFG00000011922	2278.26	1.83173	0.254887	7.18643	6.65e-13	2.01e-11
ENSCAFG00000000484	341.491	1.99528	0.277762	7.18341	6.8e-13	2.05e-11
ENSCAFG00000007075	554.405	2.09783	0.29355	7.14641	8.91e-13	2.68e-11
ENSCAFG00000019472	19175.3	2.05852	0.289016	7.12251	1.06e-12	3.18e-11
ENSCAFG00000014770	12237.6	2.00937	0.282184	7.12078	1.07e-12	3.22e-11
ENSCAFG00000005220	1051.97	-1.82282	0.256148	-7.11628	1.11e-12	3.31e-11
ENSCAFG00000010744	732.023	-1.77251	0.249099	-7.11566	1.11e-12	3.32e-11
ENSCAFG00000004896	123.829	2.46718	0.347022	7.10958	1.16e-12	3.46e-11
ENSCAFG00000023205	404.173	2.23719	0.31477	7.10738	1.18e-12	3.51e-11
ENSCAFG00000014163	588.785	2.41256	0.339884	7.09819	1.26e-12	3.74e-11
ENSCAFG00000020376	3612.03	1.88885	0.266168	7.09647	1.28e-12	3.78e-11
ENSCAFG00000013246	163.108	8.91179	1.25599	7.09542	1.29e-12	3.8e-11
ENSCAFG00000010516	3788.46	1.67461	0.236667	7.07581	1.49e-12	4.36e-11
ENSCAFG00000003243	293.361	2.1925	0.310288	7.06602	1.59e-12	4.67e-11
ENSCAFG00000032416	430.789	2.38995	0.338675	7.05676	1.7e-12	4.98e-11
ENSCAFG00000010856	1590.42	1.78065	0.252407	7.05466	1.73e-12	5.04e-11
ENSCAFG00000019400	516.153	1.78803	0.253909	7.04201	1.89e-12	5.51e-11
ENSCAFG00000005521	134.591	-2.88201	0.409308	-7.04117	1.91e-12	5.53e-11
ENSCAFG00000009729	613.51	1.89063	0.269433	7.01706	2.27e-12	6.55e-11
ENSCAFG00000006600	189.583	-2.17882	0.31052	-7.01669	2.27e-12	6.55e-11
ENSCAFG00000017809	501.568	-1.88524	0.268751	-7.01483	2.3e-12	6.62e-11
ENSCAFG00000016236	1863.77	1.86997	0.266854	7.00747	2.43e-12	6.96e-11
ENSCAFG00000005836	180.546	-2.13871	0.305242	-7.00662	2.44e-12	6.99e-11
ENSCAFG00000019595	472.494	2.78521	0.398355	6.99178	2.71e-12	7.75e-11
ENSCAFG00000015949	985.483	1.86214	0.266708	6.98197	2.91e-12	8.29e-11
ENSCAFG00000014575	1314.35	-2.06362	0.296643	-6.95657	3.49e-12	9.91e-11
ENSCAFG00000003629	1246.46	1.80609	0.260227	6.94046	3.91e-12	1.11e-10
ENSCAFG00000012102	107.255	2.66462	0.384585	6.92856	4.25e-12	1.2e-10
ENSCAFG00000010227	14376.5	2.2956	0.331473	6.92545	4.35e-12	1.23e-10
ENSCAFG00000010206	2274.88	1.56919	0.227312	6.90324	5.08e-12	1.43e-10
ENSCAFG00000012774	324.071	1.96849	0.285223	6.90157	5.14e-12	1.44e-10
ENSCAFG00000007030	409.166	1.97319	0.286468	6.88801	5.66e-12	1.58e-10
ENSCAFG00000022732	5889.14	1.61844	0.235604	6.86932	6.45e-12	1.8e-10
ENSCAFG00000000459	1607.58	1.79808	0.261781	6.86864	6.48e-12	1.81e-10
ENSCAFG00000018868	1510.99	-1.82102	0.265161	-6.86761	6.53e-12	1.82e-10
ENSCAFG00000012890	402.83	1.90283	0.277261	6.86297	6.74e-12	1.87e-10
ENSCAFG00000019659	311.766	-1.98561	0.289361	-6.86204	6.79e-12	1.88e-10
ENSCAFG00000004791	415.419	2.089	0.305423	6.83971	7.94e-12	2.19e-10
ENSCAFG00000002822	412.763	2.06007	0.302245	6.8159	9.37e-12	2.58e-10
ENSCAFG00000020424	869.222	2.01951	0.296804	6.80417	1.02e-11	2.79e-10
ENSCAFG00000000011	519.192	-2.30023	0.338832	-6.78871	1.13e-11	3.1e-10
ENSCAFG00000006704	4725.63	1.58336	0.234259	6.75901	1.39e-11	3.8e-10
ENSCAFG00000031319	73.3484	2.76659	0.409942	6.74873	1.49e-11	4.07e-10
ENSCAFG00000017192	461.241	1.86211	0.276254	6.74058	1.58e-11	4.29e-10
ENSCAFG00000001050	390.931	-1.77463	0.263636	-6.73138	1.68e-11	4.56e-10
ENSCAFG00000004557	443.872	1.96703	0.292451	6.72602	1.74e-11	4.72e-10
ENSCAFG00000012903	107.401	-2.68434	0.399217	-6.72402	1.77e-11	4.78e-10
ENSCAFG00000004858	1034.74	-2.02261	0.30123	-6.71451	1.89e-11	5.09e-10
ENSCAFG00000016265	1367.26	1.61153	0.240028	6.71393	1.89e-11	5.1e-10
ENSCAFG00000031318	200.184	-2.11256	0.315024	-6.70601	2e-11	5.37e-10
ENSCAFG00000009343	1669.4	2.19134	0.32682	6.70503	2.01e-11	5.39e-10
ENSCAFG00000014561	1024.91	1.61877	0.241703	6.69736	2.12e-11	5.67e-10
ENSCAFG00000015532	4843.81	-1.72695	0.25798	-6.69413	2.17e-11	5.78e-10
ENSCAFG00000000080	235.548	-2.32987	0.348443	-6.68651	2.29e-11	6.08e-10
ENSCAFG00000011929	5360.34	1.78709	0.267364	6.68411	2.32e-11	6.16e-10
ENSCAFG00000032530	7795.06	1.78613	0.267303	6.68202	2.36e-11	6.24e-10
ENSCAFG00000029799	1258.1	-1.81465	0.271787	-6.67674	2.44e-11	6.45e-10
ENSCAFG00000016972	1094.13	-1.97545	0.29592	-6.67563	2.46e-11	6.48e-10
ENSCAFG00000012725	5098.27	1.86199	0.279278	6.66716	2.61e-11	6.85e-10
ENSCAFG00000015159	654.185	-1.82321	0.273493	-6.66639	2.62e-11	6.87e-10
ENSCAFG00000014647	133.626	-2.44241	0.366629	-6.6618	2.7e-11	7.08e-10
ENSCAFG00000002209	467.016	2.05262	0.308166	6.66075	2.72e-11	7.11e-10
ENSCAFG00000020304	258.207	1.87111	0.280973	6.65938	2.75e-11	7.16e-10
ENSCAFG00000002744	2610.32	-1.64647	0.247404	-6.65496	2.83e-11	7.36e-10
ENSCAFG00000007821	29.2707	3.98052	0.598753	6.64801	2.97e-11	7.7e-10
ENSCAFG00000007965	612.436	-2.32018	0.349506	-6.63846	3.17e-11	8.2e-10
ENSCAFG00000003962	106.452	-2.15677	0.325104	-6.63409	3.27e-11	8.43e-10
ENSCAFG00000019411	31139.8	2.08257	0.314066	6.63099	3.33e-11	8.59e-10
ENSCAFG00000013475	4361.77	1.67668	0.253398	6.61677	3.67e-11	9.43e-10
ENSCAFG00000019712	737.775	1.66464	0.251679	6.61416	3.74e-11	9.58e-10
ENSCAFG00000016714	290.505	-2.06544	0.31241	-6.61131	3.81e-11	9.75e-10
ENSCAFG00000023919	761.155	8.04947	1.21831	6.60706	3.92e-11	1e-09
ENSCAFG00000002189	833.605	1.78888	0.270839	6.60497	3.98e-11	1.01e-09
ENSCAFG00000009417	646.044	1.81145	0.274979	6.58759	4.47e-11	1.14e-09
ENSCAFG00000016453	1586.86	-1.70065	0.258663	-6.57478	4.87e-11	1.24e-09
ENSCAFG00000012152	126.247	-2.05465	0.312742	-6.5698	5.04e-11	1.27e-09
ENSCAFG00000001433	8423.59	-1.66667	0.253912	-6.56398	5.24e-11	1.32e-09
ENSCAFG00000016136	195.186	1.84819	0.281947	6.55508	5.56e-11	1.4e-09
ENSCAFG00000004146	407.956	1.86358	0.284869	6.54189	6.07e-11	1.53e-09
ENSCAFG00000017174	948.001	-1.67407	0.256289	-6.53194	6.49e-11	1.63e-09
ENSCAFG00000017557	29428.3	1.86934	0.28655	6.52361	6.86e-11	1.72e-09
ENSCAFG00000020136	10194.4	1.80786	0.277317	6.51913	7.07e-11	1.77e-09
ENSCAFG00000015665	962.65	1.63026	0.250135	6.51752	7.15e-11	1.78e-09
ENSCAFG00000016966	1414.32	1.43163	0.219745	6.51495	7.27e-11	1.81e-09
ENSCAFG00000014816	464.448	1.63264	0.251067	6.50282	7.88e-11	1.96e-09
ENSCAFG00000019934	39.7239	-3.45387	0.532281	-6.4888	8.65e-11	2.14e-09
ENSCAFG00000029941	642.669	1.75374	0.270453	6.48447	8.9e-11	2.2e-09
ENSCAFG00000010942	457.877	1.68381	0.259996	6.47627	9.4e-11	2.32e-09
ENSCAFG00000003560	1374.96	1.60705	0.248309	6.47197	9.67e-11	2.38e-09
ENSCAFG00000005161	1671.26	1.48173	0.229288	6.46234	1.03e-10	2.53e-09
ENSCAFG00000000561	15275.7	5.64444	0.873946	6.45857	1.06e-10	2.59e-09
ENSCAFG00000023460	340.339	-1.88589	0.292202	-6.45404	1.09e-10	2.66e-09
ENSCAFG00000008342	70.3796	2.71746	0.421112	6.45305	1.1e-10	2.67e-09
ENSCAFG00000014099	522.758	-1.89562	0.293782	-6.45248	1.1e-10	2.68e-09
ENSCAFG00000004770	168.686	2.0631	0.320706	6.43301	1.25e-10	3.04e-09
ENSCAFG00000005121	244.47	-2.02939	0.316043	-6.42124	1.35e-10	3.28e-09
ENSCAFG00000014228	623.226	5.43795	0.848436	6.40938	1.46e-10	3.53e-09
ENSCAFG00000001889	37.4255	3.7445	0.584511	6.40621	1.49e-10	3.6e-09
ENSCAFG00000003631	11646.9	1.70246	0.266795	6.38118	1.76e-10	4.23e-09
ENSCAFG00000006585	1454.83	1.67897	0.263181	6.37954	1.78e-10	4.27e-09
ENSCAFG00000011347	1915.05	1.56089	0.245028	6.37026	1.89e-10	4.53e-09
ENSCAFG00000024641	65.4309	-2.75277	0.432158	-6.36983	1.89e-10	4.53e-09
ENSCAFG00000017652	47.4273	-3.32859	0.522889	-6.36577	1.94e-10	4.64e-09
ENSCAFG00000018481	599.343	1.72516	0.271332	6.35812	2.04e-10	4.87e-09
ENSCAFG00000007113	4430.38	1.67411	0.263989	6.34159	2.27e-10	5.4e-09
ENSCAFG00000014021	394.463	1.59165	0.250993	6.34143	2.28e-10	5.4e-09
ENSCAFG00000004713	131.414	-2.24752	0.35487	-6.33338	2.4e-10	5.68e-09
ENSCAFG00000000693	151.927	2.07087	0.32703	6.33237	2.41e-10	5.71e-09
ENSCAFG00000008799	433.82	1.73997	0.274868	6.33021	2.45e-10	5.78e-09
ENSCAFG00000007261	134.374	2.02617	0.320295	6.32594	2.52e-10	5.93e-09
ENSCAFG00000001620	832.856	2.28651	0.361996	6.3164	2.68e-10	6.29e-09
ENSCAFG00000031898	2462.03	1.49929	0.237432	6.31462	2.71e-10	6.35e-09
ENSCAFG00000016378	601.787	-1.52771	0.241984	-6.31328	2.73e-10	6.39e-09
ENSCAFG00000031832	2950.84	1.75199	0.277941	6.30346	2.91e-10	6.8e-09
ENSCAFG00000007232	249.962	-1.84302	0.29391	-6.2707	3.59e-10	8.38e-09
ENSCAFG00000016111	459.824	-1.8814	0.300511	-6.26065	3.83e-10	8.92e-09
ENSCAFG00000001781	1655.72	-1.45193	0.232075	-6.25628	3.94e-10	9.15e-09
ENSCAFG00000013053	5681.08	1.79111	0.286549	6.25061	4.09e-10	9.47e-09
ENSCAFG00000002509	110.04	5.72031	0.916354	6.24246	4.31e-10	9.96e-09
ENSCAFG00000007129	84.5944	-2.36377	0.378822	-6.23978	4.38e-10	1.01e-08
ENSCAFG00000019094	1012.34	1.45686	0.233578	6.23716	4.46e-10	1.03e-08
ENSCAFG00000016123	826.606	1.79646	0.288978	6.2166	5.08e-10	1.17e-08
ENSCAFG00000031985	1336.5	1.85673	0.299077	6.20818	5.36e-10	1.23e-08
ENSCAFG00000000300	1057.38	-1.61525	0.260203	-6.20765	5.38e-10	1.23e-08
ENSCAFG00000014781	1155.74	1.49428	0.240787	6.2058	5.44e-10	1.24e-08
ENSCAFG00000011862	531.467	1.65661	0.267005	6.20441	5.49e-10	1.25e-08
ENSCAFG00000008635	158.074	-1.94867	0.314343	-6.19919	5.68e-10	1.29e-08
ENSCAFG00000029884	4153.86	1.40073	0.225984	6.19839	5.7e-10	1.3e-08
ENSCAFG00000009046	319.85	-1.69164	0.273138	-6.19335	5.89e-10	1.34e-08
ENSCAFG00000000070	243.847	1.84982	0.298705	6.19278	5.91e-10	1.34e-08
ENSCAFG00000007662	2941.45	1.52027	0.245586	6.19035	6e-10	1.36e-08
ENSCAFG00000012551	88.5689	-2.19203	0.354126	-6.18998	6.02e-10	1.36e-08
ENSCAFG00000003871	4055.88	1.60417	0.259381	6.18459	6.23e-10	1.4e-08
ENSCAFG00000012137	657.209	1.8718	0.302767	6.1823	6.32e-10	1.42e-08
ENSCAFG00000012582	1133.83	1.83497	0.296922	6.17998	6.41e-10	1.44e-08
ENSCAFG00000005973	309.163	-1.92173	0.311086	-6.17748	6.51e-10	1.46e-08
ENSCAFG00000012044	159.041	-2.15092	0.348577	-6.17057	6.8e-10	1.52e-08
ENSCAFG00000000226	1890.66	1.56861	0.254572	6.16175	7.19e-10	1.6e-08
ENSCAFG00000009795	1312.17	-1.70951	0.277472	-6.16102	7.23e-10	1.61e-08
ENSCAFG00000019700	530.571	1.92258	0.312407	6.15408	7.55e-10	1.68e-08
ENSCAFG00000014777	36.9183	-3.7619	0.612162	-6.14526	7.98e-10	1.77e-08
ENSCAFG00000002020	682.293	1.46424	0.238797	6.13172	8.69e-10	1.92e-08
ENSCAFG00000007155	148.735	1.97523	0.322281	6.12891	8.85e-10	1.95e-08
ENSCAFG00000009661	811.806	-1.81141	0.295936	-6.12096	9.3e-10	2.05e-08
ENSCAFG00000000989	2533.06	1.7126	0.279828	6.1202	9.35e-10	2.05e-08
ENSCAFG00000019910	312.939	1.73303	0.283273	6.11786	9.48e-10	2.08e-08
ENSCAFG00000015543	4651.9	1.53777	0.251397	6.11688	9.54e-10	2.09e-08
ENSCAFG00000008922	86.3061	2.396	0.391706	6.11683	9.55e-10	2.09e-08
ENSCAFG00000008704	2514.76	-1.71101	0.279804	-6.11502	9.65e-10	2.11e-08
ENSCAFG00000016648	590.985	-1.76968	0.28949	-6.11312	9.77e-10	2.13e-08
ENSCAFG00000001358	2709.84	1.49202	0.244209	6.1096	9.99e-10	2.17e-08
ENSCAFG00000003373	464.54	-1.60291	0.262459	-6.10729	1.01e-09	2.2e-08
ENSCAFG00000013255	694.412	-1.48095	0.242524	-6.1064	1.02e-09	2.21e-08
ENSCAFG00000019656	2575.08	-1.641	0.268912	-6.10237	1.05e-09	2.26e-08
ENSCAFG00000013782	416.423	1.52866	0.25052	6.10193	1.05e-09	2.26e-08
ENSCAFG00000009047	1784.67	1.67188	0.274243	6.09633	1.09e-09	2.33e-08
ENSCAFG00000002766	1226.35	1.42751	0.23416	6.09628	1.09e-09	2.33e-08
ENSCAFG00000015073	1134.55	1.52158	0.249846	6.09006	1.13e-09	2.42e-08
ENSCAFG00000017018	44.2021	3.43031	0.563995	6.08217	1.19e-09	2.53e-08
ENSCAFG00000000533	2576.15	-1.53593	0.252531	-6.08215	1.19e-09	2.53e-08
ENSCAFG00000001956	1039.78	1.61097	0.264934	6.08065	1.2e-09	2.55e-08
ENSCAFG00000012314	2618.8	-1.73664	0.285634	-6.07996	1.2e-09	2.56e-08
ENSCAFG00000019246	325.755	-1.74561	0.287609	-6.06941	1.28e-09	2.73e-08
ENSCAFG00000016090	1023.62	1.91764	0.316236	6.06395	1.33e-09	2.82e-08
ENSCAFG00000029158	272.226	-1.77645	0.293434	-6.05401	1.41e-09	2.99e-08
ENSCAFG00000001913	796.601	1.44843	0.239368	6.05106	1.44e-09	3.04e-08
ENSCAFG00000016984	227.787	-2.15415	0.356087	-6.04952	1.45e-09	3.06e-08
ENSCAFG00000012811	404.411	1.99184	0.329541	6.04429	1.5e-09	3.16e-08
ENSCAFG00000018437	281.906	-1.95875	0.324429	-6.03752	1.57e-09	3.29e-08
ENSCAFG00000018333	782.74	-1.56007	0.258429	-6.03675	1.57e-09	3.3e-08
ENSCAFG00000012095	45.4233	-3.40587	0.5643	-6.03557	1.58e-09	3.32e-08
ENSCAFG00000019224	102.781	-2.13426	0.354103	-6.02723	1.67e-09	3.49e-08
ENSCAFG00000001967	78.4186	-2.42632	0.403698	-6.01023	1.85e-09	3.87e-08
ENSCAFG00000000884	98.4996	-1.98549	0.330392	-6.0095	1.86e-09	3.88e-08
ENSCAFG00000007551	149.859	-1.77879	0.296949	-5.99024	2.1e-09	4.36e-08
ENSCAFG00000019633	2703.92	-1.71821	0.28713	-5.98409	2.18e-09	4.52e-08
ENSCAFG00000012965	571.893	-1.44211	0.241109	-5.98115	2.22e-09	4.59e-08
ENSCAFG00000004443	188.159	-2.5659	0.429425	-5.9752	2.3e-09	4.75e-08
ENSCAFG00000012344	327.562	1.73486	0.290589	5.97013	2.37e-09	4.89e-08
ENSCAFG00000009101	103.328	-2.06516	0.346369	-5.96231	2.49e-09	5.12e-08
ENSCAFG00000017991	363.387	-1.5994	0.268263	-5.96208	2.49e-09	5.12e-08
ENSCAFG00000030799	442.706	1.77873	0.298589	5.95711	2.57e-09	5.27e-08
ENSCAFG00000003578	58.3411	-2.80557	0.471013	-5.95646	2.58e-09	5.28e-08
ENSCAFG00000017900	26.5164	-4.01968	0.675128	-5.95395	2.62e-09	5.35e-08
ENSCAFG00000012079	92.6219	-2.24673	0.37738	-5.95349	2.62e-09	5.36e-08
ENSCAFG00000019843	1829.95	-1.70903	0.287169	-5.95131	2.66e-09	5.42e-08
ENSCAFG00000008702	34.9699	2.92868	0.493475	5.93481	2.94e-09	5.99e-08
ENSCAFG00000011715	751.834	1.68366	0.284067	5.92698	3.09e-09	6.27e-08
ENSCAFG00000017589	1751.25	-1.38601	0.233857	-5.92671	3.09e-09	6.27e-08
ENSCAFG00000002123	347.794	1.82166	0.3075	5.9241	3.14e-09	6.36e-08
ENSCAFG00000001880	1382.31	1.61811	0.273338	5.9198	3.22e-09	6.51e-08
ENSCAFG00000015840	433.048	-1.84438	0.311915	-5.91308	3.36e-09	6.77e-08
ENSCAFG00000007749	849.41	-1.37672	0.232834	-5.91287	3.36e-09	6.77e-08
ENSCAFG00000019489	189.178	-1.91051	0.323201	-5.91121	3.4e-09	6.83e-08
ENSCAFG00000003050	2528.46	1.27543	0.215853	5.90881	3.45e-09	6.91e-08
ENSCAFG00000000442	514.146	-1.57144	0.265965	-5.90842	3.45e-09	6.92e-08
ENSCAFG00000012413	3130.77	1.8012	0.304958	5.9064	3.5e-09	6.99e-08
ENSCAFG00000003120	11831.1	-1.60319	0.271438	-5.90627	3.5e-09	6.99e-08
ENSCAFG00000015700	620.826	1.50727	0.255386	5.90194	3.59e-09	7.16e-08
ENSCAFG00000012998	117.91	-1.90717	0.323617	-5.89328	3.79e-09	7.53e-08
ENSCAFG00000006794	1463.26	1.88671	0.320232	5.89169	3.82e-09	7.59e-08
ENSCAFG00000008728	753.244	-1.67599	0.284577	-5.88941	3.88e-09	7.68e-08
ENSCAFG00000013817	19934.8	1.57012	0.266639	5.88855	3.9e-09	7.71e-08
ENSCAFG00000003860	301.036	1.81088	0.307886	5.88166	4.06e-09	8.02e-08
ENSCAFG00000011526	487.229	1.82723	0.310689	5.88123	4.07e-09	8.03e-08
ENSCAFG00000025255	324.319	-1.74237	0.296665	-5.87319	4.27e-09	8.42e-08
ENSCAFG00000014374	81.9718	2.20222	0.375809	5.85995	4.63e-09	9.1e-08
ENSCAFG00000013836	3133.16	1.89062	0.322903	5.85507	4.77e-09	9.36e-08
ENSCAFG00000000417	564.876	1.40155	0.239563	5.85044	4.9e-09	9.6e-08
ENSCAFG00000009394	639.667	1.64534	0.281292	5.84925	4.94e-09	9.66e-08
ENSCAFG00000010002	58.2191	-2.44875	0.418896	-5.84571	5.04e-09	9.84e-08
ENSCAFG00000007344	170.046	1.65295	0.282768	5.8456	5.05e-09	9.84e-08
ENSCAFG00000006918	200.312	-1.67726	0.286939	-5.84534	5.06e-09	9.84e-08
ENSCAFG00000008869	417.578	1.39277	0.238364	5.84302	5.13e-09	9.96e-08
ENSCAFG00000014861	336.71	-1.49766	0.256456	-5.83982	5.23e-09	1.01e-07
ENSCAFG00000015747	538.998	-1.67029	0.2863	-5.83407	5.41e-09	1.05e-07
ENSCAFG00000007735	198.968	2.00537	0.343849	5.83211	5.47e-09	1.06e-07
ENSCAFG00000016052	30.7387	-4.53667	0.77855	-5.82707	5.64e-09	1.09e-07
ENSCAFG00000023212	225.149	-1.80861	0.310621	-5.82255	5.8e-09	1.12e-07
ENSCAFG00000002699	369.947	-1.84899	0.317884	-5.81654	6.01e-09	1.16e-07
ENSCAFG00000000037	1231.74	1.33668	0.229894	5.81432	6.09e-09	1.17e-07
ENSCAFG00000016621	398.785	-1.74317	0.300109	-5.80846	6.31e-09	1.21e-07
ENSCAFG00000018257	9732.07	1.64149	0.282862	5.80315	6.51e-09	1.25e-07
ENSCAFG00000020049	3758.13	-1.66074	0.286293	-5.80086	6.6e-09	1.26e-07
ENSCAFG00000017433	564.561	-1.91774	0.330841	-5.79656	6.77e-09	1.29e-07
ENSCAFG00000005932	783.344	1.54299	0.266387	5.79229	6.94e-09	1.32e-07
ENSCAFG00000008141	2708.69	1.33449	0.230771	5.78273	7.35e-09	1.4e-07
ENSCAFG00000017311	9413.56	1.46491	0.253354	5.78206	7.38e-09	1.4e-07
ENSCAFG00000030763	1056.05	4.84971	0.838834	5.78149	7.4e-09	1.4e-07
ENSCAFG00000016823	186.388	-1.92483	0.333026	-5.77982	7.48e-09	1.41e-07
ENSCAFG00000007603	913.798	-1.50175	0.259978	-5.77645	7.63e-09	1.44e-07
ENSCAFG00000001910	425.549	1.57202	0.272449	5.76996	7.93e-09	1.49e-07
ENSCAFG00000008505	203.708	1.685	0.292092	5.76876	7.99e-09	1.5e-07
ENSCAFG00000018991	273.197	-1.81531	0.314796	-5.76663	8.09e-09	1.52e-07
ENSCAFG00000031961	3807.44	1.55498	0.270271	5.75343	8.75e-09	1.64e-07
ENSCAFG00000013972	754.906	1.78205	0.309756	5.75309	8.76e-09	1.64e-07
ENSCAFG00000017556	147.541	-1.86664	0.324599	-5.7506	8.89e-09	1.66e-07
ENSCAFG00000019681	75.5439	-2.65385	0.461651	-5.74859	9e-09	1.68e-07
ENSCAFG00000016771	62.2923	-2.47383	0.430457	-5.74699	9.08e-09	1.69e-07
ENSCAFG00000019424	458.555	-1.82072	0.316815	-5.74696	9.09e-09	1.69e-07
ENSCAFG00000020354	574.183	-1.3869	0.241431	-5.7445	9.22e-09	1.71e-07
ENSCAFG00000001574	17.3103	6.23746	1.08646	5.74107	9.41e-09	1.75e-07
ENSCAFG00000012104	2222.17	-1.58014	0.275351	-5.73865	9.54e-09	1.77e-07
ENSCAFG00000010762	1873.22	1.53559	0.267641	5.73749	9.61e-09	1.78e-07
ENSCAFG00000001085	25.5758	3.3876	0.590457	5.73724	9.62e-09	1.78e-07
ENSCAFG00000019870	1444.94	-1.38913	0.24214	-5.7369	9.64e-09	1.78e-07
ENSCAFG00000010203	1081.62	-1.54953	0.27053	-5.72775	1.02e-08	1.87e-07
ENSCAFG00000006504	889.783	1.59851	0.279214	5.72503	1.03e-08	1.9e-07
ENSCAFG00000015028	243.92	-1.68057	0.293773	-5.72065	1.06e-08	1.95e-07
ENSCAFG00000009790	554.127	1.35482	0.236946	5.71784	1.08e-08	1.98e-07
ENSCAFG00000009494	375.134	1.43758	0.251846	5.70817	1.14e-08	2.09e-07
ENSCAFG00000004537	1382.82	1.62431	0.28483	5.70273	1.18e-08	2.15e-07
ENSCAFG00000017986	5447.35	-1.61657	0.283728	-5.69761	1.21e-08	2.21e-07
ENSCAFG00000003801	450.815	1.45792	0.256084	5.69313	1.25e-08	2.27e-07
ENSCAFG00000007588	518.919	-1.72604	0.303438	-5.68829	1.28e-08	2.33e-07
ENSCAFG00000013271	1347.39	-1.61692	0.284569	-5.682	1.33e-08	2.42e-07
ENSCAFG00000000258	384.674	1.53115	0.269664	5.678	1.36e-08	2.47e-07
ENSCAFG00000015248	1126.84	-1.60406	0.282608	-5.67594	1.38e-08	2.49e-07
ENSCAFG00000009273	177.27	-1.76317	0.310788	-5.67322	1.4e-08	2.53e-07
ENSCAFG00000010801	39.7336	2.73751	0.482747	5.67069	1.42e-08	2.56e-07
ENSCAFG00000013824	221.527	-1.60897	0.28379	-5.66958	1.43e-08	2.58e-07
ENSCAFG00000016864	1029.16	-1.72126	0.303832	-5.66518	1.47e-08	2.64e-07
ENSCAFG00000020358	532.149	-1.58718	0.28023	-5.66386	1.48e-08	2.66e-07
ENSCAFG00000003952	1592.4	1.33768	0.236752	5.65014	1.6e-08	2.87e-07
ENSCAFG00000012521	4093.1	1.48633	0.263174	5.6477	1.63e-08	2.91e-07
ENSCAFG00000011252	511.453	-1.379	0.244255	-5.64574	1.64e-08	2.94e-07
ENSCAFG00000009108	356.094	1.48645	0.26364	5.63817	1.72e-08	3.06e-07
ENSCAFG00000013202	1177.69	-1.45978	0.259041	-5.63534	1.75e-08	3.11e-07
ENSCAFG00000003694	601.08	-1.36663	0.242673	-5.63159	1.79e-08	3.17e-07
ENSCAFG00000011784	685.388	-1.62794	0.289231	-5.62853	1.82e-08	3.22e-07
ENSCAFG00000002217	336.618	1.57161	0.279229	5.62838	1.82e-08	3.22e-07
ENSCAFG00000007790	90.2221	-2.19984	0.390883	-5.62786	1.82e-08	3.23e-07
ENSCAFG00000019268	1380.85	-1.27998	0.227687	-5.62164	1.89e-08	3.34e-07
ENSCAFG00000032426	519.749	1.96638	0.349798	5.62148	1.89e-08	3.34e-07
ENSCAFG00000018501	863.769	-1.52498	0.271383	-5.61929	1.92e-08	3.38e-07
ENSCAFG00000001905	1371.65	1.48213	0.264386	5.60595	2.07e-08	3.64e-07
ENSCAFG00000014226	1379.63	1.25436	0.223888	5.6026	2.11e-08	3.71e-07
ENSCAFG00000019438	776.632	-1.64605	0.293875	-5.6012	2.13e-08	3.73e-07
ENSCAFG00000030738	10.712	7.15624	1.27934	5.59369	2.22e-08	3.89e-07
ENSCAFG00000019379	454.825	-1.55046	0.277239	-5.5925	2.24e-08	3.91e-07
ENSCAFG00000006331	867.781	1.62703	0.29104	5.59042	2.27e-08	3.95e-07
ENSCAFG00000029353	70.4842	6.48463	1.15996	5.5904	2.27e-08	3.95e-07
ENSCAFG00000016229	480.312	1.40561	0.25171	5.58425	2.35e-08	4.08e-07
ENSCAFG00000007859	869.031	1.26248	0.226188	5.58156	2.38e-08	4.14e-07
ENSCAFG00000019574	801.035	1.32551	0.237552	5.57988	2.41e-08	4.18e-07
ENSCAFG00000004479	377.03	-1.6069	0.288097	-5.57766	2.44e-08	4.22e-07
ENSCAFG00000005716	263.437	-1.68685	0.302601	-5.57448	2.48e-08	4.29e-07
ENSCAFG00000008626	285.127	-1.6223	0.291072	-5.57354	2.5e-08	4.31e-07
ENSCAFG00000032525	18272.4	-1.34215	0.240903	-5.57133	2.53e-08	4.36e-07
ENSCAFG00000011056	198.707	-1.91903	0.34451	-5.57034	2.54e-08	4.38e-07
ENSCAFG00000009209	33.3018	-3.11747	0.559781	-5.56909	2.56e-08	4.4e-07
ENSCAFG00000018091	62.1875	-2.43514	0.437514	-5.56586	2.61e-08	4.48e-07
ENSCAFG00000012120	350.976	-1.45075	0.260754	-5.56366	2.64e-08	4.53e-07
ENSCAFG00000000215	1003.59	-1.43729	0.258436	-5.5615	2.67e-08	4.58e-07
ENSCAFG00000012188	438.445	1.6055	0.288696	5.5612	2.68e-08	4.58e-07
ENSCAFG00000003700	453.074	-1.5905	0.286299	-5.55537	2.77e-08	4.73e-07
ENSCAFG00000014308	163032	7.74029	1.39524	5.54763	2.9e-08	4.93e-07
ENSCAFG00000001044	495.44	1.50207	0.270763	5.54753	2.9e-08	4.93e-07
ENSCAFG00000010706	749.797	1.7049	0.307584	5.54286	2.98e-08	5.05e-07
ENSCAFG00000030099	170.067	1.81166	0.326847	5.54286	2.98e-08	5.05e-07
ENSCAFG00000012816	88.2193	-1.99943	0.36112	-5.53675	3.08e-08	5.22e-07
ENSCAFG00000020209	716.029	1.3525	0.244417	5.53359	3.14e-08	5.31e-07
ENSCAFG00000019270	98.7222	-2.15537	0.38962	-5.53199	3.17e-08	5.35e-07
ENSCAFG00000013539	551.613	1.75311	0.31729	5.52528	3.29e-08	5.55e-07
ENSCAFG00000018810	125.704	-1.88572	0.341526	-5.52146	3.36e-08	5.66e-07
ENSCAFG00000015639	305.806	1.37689	0.249383	5.52116	3.37e-08	5.66e-07
ENSCAFG00000003340	4512.8	-1.6436	0.297764	-5.51978	3.39e-08	5.7e-07
ENSCAFG00000029718	918.294	1.37844	0.24992	5.51553	3.48e-08	5.83e-07
ENSCAFG00000005839	563.266	-1.56659	0.284561	-5.50528	3.69e-08	6.17e-07
ENSCAFG00000003704	204.283	1.82457	0.33144	5.50499	3.69e-08	6.17e-07
ENSCAFG00000014834	243.751	1.52038	0.276744	5.49382	3.93e-08	6.57e-07
ENSCAFG00000002499	46.9046	6.889	1.25484	5.48995	4.02e-08	6.7e-07
ENSCAFG00000000107	355.231	-1.35922	0.24814	-5.47764	4.31e-08	7.18e-07
ENSCAFG00000002585	6123.21	1.49287	0.272753	5.47334	4.42e-08	7.34e-07
ENSCAFG00000001505	1865.53	1.29727	0.237034	5.47293	4.43e-08	7.35e-07
ENSCAFG00000018087	2041.22	1.41868	0.259243	5.47241	4.44e-08	7.36e-07
ENSCAFG00000030055	213.88	-1.66289	0.30394	-5.4711	4.47e-08	7.4e-07
ENSCAFG00000005692	195.268	-1.89423	0.34635	-5.46911	4.52e-08	7.48e-07
ENSCAFG00000012719	471.486	-1.36906	0.250561	-5.46398	4.66e-08	7.68e-07
ENSCAFG00000004445	327.039	1.48005	0.270905	5.46335	4.67e-08	7.7e-07
ENSCAFG00000002323	1122.06	1.48328	0.271823	5.45681	4.85e-08	7.98e-07
ENSCAFG00000004489	7102.56	1.27331	0.233359	5.45642	4.86e-08	7.99e-07
ENSCAFG00000007411	1721.56	1.35819	0.249237	5.44941	5.05e-08	8.29e-07
ENSCAFG00000009236	835.417	-1.52048	0.279103	-5.44773	5.1e-08	8.36e-07
ENSCAFG00000017561	488.889	-1.34971	0.248183	-5.43838	5.38e-08	8.79e-07
ENSCAFG00000031101	2496.9	1.35828	0.249763	5.4383	5.38e-08	8.79e-07
ENSCAFG00000011646	65.7987	-2.25108	0.414337	-5.43297	5.54e-08	9.04e-07
ENSCAFG00000006878	995.473	-1.5367	0.28304	-5.42926	5.66e-08	9.22e-07
ENSCAFG00000018849	402.615	-1.34188	0.247178	-5.42879	5.67e-08	9.23e-07
ENSCAFG00000007616	702.749	-1.68011	0.309599	-5.42674	5.74e-08	9.33e-07
ENSCAFG00000014421	355.641	-1.39223	0.256642	-5.42479	5.8e-08	9.42e-07
ENSCAFG00000003625	1216.23	1.39297	0.257068	5.41869	6e-08	9.73e-07
ENSCAFG00000016369	734.122	1.5951	0.294734	5.41202	6.23e-08	1.01e-06
ENSCAFG00000017950	514.76	-1.63769	0.302653	-5.4111	6.26e-08	1.01e-06
ENSCAFG00000016397	7720.46	-1.26732	0.234325	-5.40838	6.36e-08	1.03e-06
ENSCAFG00000011930	1559.61	1.57961	0.292283	5.40437	6.5e-08	1.05e-06
ENSCAFG00000012619	998.647	1.20265	0.222605	5.40264	6.57e-08	1.06e-06
ENSCAFG00000009563	658.08	1.75339	0.32488	5.39704	6.77e-08	1.09e-06
ENSCAFG00000020113	1254.46	-1.52118	0.281966	-5.39491	6.86e-08	1.1e-06
ENSCAFG00000018419	699.645	-1.52134	0.282095	-5.39301	6.93e-08	1.11e-06
ENSCAFG00000019545	47.8781	-2.53832	0.470773	-5.39181	6.98e-08	1.12e-06
ENSCAFG00000004572	879.32	-1.69627	0.314611	-5.39164	6.98e-08	1.12e-06
ENSCAFG00000028827	486.059	1.44126	0.267458	5.38872	7.1e-08	1.13e-06
ENSCAFG00000012290	237.829	-1.47912	0.274569	-5.38705	7.16e-08	1.14e-06
ENSCAFG00000011174	122.952	-1.67742	0.311698	-5.38156	7.38e-08	1.18e-06
ENSCAFG00000012743	483.569	1.40604	0.261383	5.37926	7.48e-08	1.19e-06
ENSCAFG00000002661	624.601	1.54514	0.287449	5.37534	7.64e-08	1.21e-06
ENSCAFG00000014529	171.495	1.70943	0.318077	5.37427	7.69e-08	1.22e-06
ENSCAFG00000013098	37.4724	-2.83587	0.527862	-5.37238	7.77e-08	1.23e-06
ENSCAFG00000018702	101.982	1.83939	0.342907	5.3641	8.14e-08	1.29e-06
ENSCAFG00000003798	136.867	1.89031	0.352497	5.36263	8.2e-08	1.29e-06
ENSCAFG00000000718	489.673	-1.6543	0.308639	-5.35997	8.32e-08	1.31e-06
ENSCAFG00000019881	3496.67	1.30683	0.244156	5.35245	8.68e-08	1.37e-06
ENSCAFG00000017492	530.805	-1.58195	0.295702	-5.3498	8.81e-08	1.38e-06
ENSCAFG00000011964	88.2946	-2.14341	0.401046	-5.34455	9.06e-08	1.42e-06
ENSCAFG00000008180	1599.76	1.56142	0.292253	5.3427	9.16e-08	1.43e-06
ENSCAFG00000008087	152.076	1.65797	0.310325	5.34268	9.16e-08	1.43e-06
ENSCAFG00000013062	588.113	-1.42207	0.266173	-5.34264	9.16e-08	1.43e-06
ENSCAFG00000030569	485.531	1.38189	0.258718	5.3413	9.23e-08	1.44e-06
ENSCAFG00000031056	329.406	1.5213	0.284903	5.33971	9.31e-08	1.45e-06
ENSCAFG00000015598	5508.73	1.38794	0.26001	5.33803	9.4e-08	1.46e-06
ENSCAFG00000012687	1505.28	-1.37868	0.258308	-5.33735	9.43e-08	1.47e-06
ENSCAFG00000009259	45.5032	-2.40407	0.450494	-5.33653	9.47e-08	1.47e-06
ENSCAFG00000028967	23.7601	3.80498	0.71324	5.33478	9.57e-08	1.48e-06
ENSCAFG00000031802	126.272	1.793	0.336276	5.33195	9.72e-08	1.5e-06
ENSCAFG00000001013	885.106	-1.51582	0.284641	-5.32538	1.01e-07	1.56e-06
ENSCAFG00000017051	158.292	1.56803	0.29455	5.32348	1.02e-07	1.57e-06
ENSCAFG00000013011	276.603	-1.47477	0.277102	-5.3221	1.03e-07	1.58e-06
ENSCAFG00000001299	362.83	-1.65248	0.310597	-5.32033	1.04e-07	1.6e-06
ENSCAFG00000029548	167.297	1.4953	0.281072	5.31999	1.04e-07	1.6e-06
ENSCAFG00000010816	3332.48	1.33299	0.250602	5.31914	1.04e-07	1.6e-06
ENSCAFG00000016341	711.286	-1.52939	0.287592	-5.31793	1.05e-07	1.61e-06
ENSCAFG00000003744	140.875	1.63862	0.30819	5.31692	1.06e-07	1.62e-06
ENSCAFG00000010140	55.3911	-2.28585	0.429944	-5.31661	1.06e-07	1.62e-06
ENSCAFG00000029892	16628.1	1.40265	0.263889	5.31531	1.06e-07	1.63e-06
ENSCAFG00000017293	615.25	1.63174	0.307068	5.31394	1.07e-07	1.64e-06
ENSCAFG00000012540	352.861	1.43268	0.269689	5.31234	1.08e-07	1.65e-06
ENSCAFG00000001010	120.205	1.72777	0.325269	5.31184	1.09e-07	1.65e-06
ENSCAFG00000001159	191.037	-1.71534	0.323009	-5.31048	1.09e-07	1.66e-06
ENSCAFG00000011534	254.881	-1.60639	0.302607	-5.30851	1.11e-07	1.68e-06
ENSCAFG00000006140	452.324	-1.42441	0.268728	-5.30055	1.15e-07	1.75e-06
ENSCAFG00000024922	461.92	1.37979	0.260367	5.29943	1.16e-07	1.76e-06
ENSCAFG00000009159	1323.84	-1.37875	0.260233	-5.29811	1.17e-07	1.77e-06
ENSCAFG00000001700	996.166	-1.39595	0.263573	-5.29626	1.18e-07	1.79e-06
ENSCAFG00000018631	41.3421	-2.56683	0.484686	-5.29586	1.18e-07	1.79e-06
ENSCAFG00000017772	3127	1.61532	0.305099	5.29441	1.19e-07	1.8e-06
ENSCAFG00000002214	400.207	-1.41654	0.26761	-5.2933	1.2e-07	1.81e-06
ENSCAFG00000024839	3041.8	-1.52925	0.289116	-5.28939	1.23e-07	1.84e-06
ENSCAFG00000012882	545.092	1.31868	0.249359	5.28828	1.23e-07	1.85e-06
ENSCAFG00000003864	2537.9	1.2462	0.23589	5.28296	1.27e-07	1.9e-06
ENSCAFG00000005479	639.419	-1.33397	0.252534	-5.28233	1.28e-07	1.91e-06
ENSCAFG00000030927	3644.69	1.17988	0.223389	5.2817	1.28e-07	1.91e-06
ENSCAFG00000004190	801.636	-1.3362	0.253439	-5.27226	1.35e-07	2.01e-06
ENSCAFG00000032487	292.761	1.68581	0.320095	5.2666	1.39e-07	2.07e-06
ENSCAFG00000007664	500.94	-1.44487	0.274717	-5.2595	1.44e-07	2.15e-06
ENSCAFG00000008167	794.65	-1.53614	0.292211	-5.25694	1.46e-07	2.18e-06
ENSCAFG00000014267	317.423	-1.54324	0.293834	-5.25208	1.5e-07	2.23e-06
ENSCAFG00000001642	534.539	-1.58295	0.301505	-5.25015	1.52e-07	2.25e-06
ENSCAFG00000000020	96.5151	-1.73575	0.330731	-5.24824	1.54e-07	2.27e-06
ENSCAFG00000009692	565.839	1.68314	0.320774	5.24712	1.54e-07	2.29e-06
ENSCAFG00000016151	1276.43	1.31693	0.250998	5.24678	1.55e-07	2.29e-06
ENSCAFG00000004049	1576.1	1.57877	0.300927	5.24635	1.55e-07	2.29e-06
ENSCAFG00000019021	714.392	1.46544	0.279392	5.2451	1.56e-07	2.3e-06
ENSCAFG00000028654	19.9861	3.9366	0.750763	5.24347	1.58e-07	2.32e-06
ENSCAFG00000014603	321.394	1.42727	0.272339	5.24078	1.6e-07	2.35e-06
ENSCAFG00000013801	64.2904	-2.08803	0.39846	-5.24026	1.6e-07	2.35e-06
ENSCAFG00000004754	336.042	1.58716	0.302898	5.23994	1.61e-07	2.35e-06
ENSCAFG00000011126	96.4381	1.75902	0.335719	5.23956	1.61e-07	2.36e-06
ENSCAFG00000009350	59.1038	-2.11789	0.404445	-5.23653	1.64e-07	2.39e-06
ENSCAFG00000006934	109.391	-1.63724	0.313258	-5.2265	1.73e-07	2.52e-06
ENSCAFG00000005217	336.241	1.52227	0.291306	5.22566	1.74e-07	2.53e-06
ENSCAFG00000028758	256.088	1.52235	0.29148	5.22282	1.76e-07	2.57e-06
ENSCAFG00000003653	208.522	-1.62632	0.311526	-5.2205	1.78e-07	2.6e-06
ENSCAFG00000001269	16.5594	4.50852	0.863652	5.2203	1.79e-07	2.6e-06
ENSCAFG00000012974	14.3675	5.34123	1.02375	5.21734	1.82e-07	2.63e-06
ENSCAFG00000006006	548.072	-1.52911	0.293496	-5.20998	1.89e-07	2.74e-06
ENSCAFG00000001585	34.9635	3.21857	0.617847	5.20934	1.9e-07	2.74e-06
ENSCAFG00000011650	2415.96	-1.58062	0.303725	-5.20411	1.95e-07	2.82e-06
ENSCAFG00000000190	6210.3	1.51068	0.290616	5.1982	2.01e-07	2.91e-06
ENSCAFG00000029009	786.56	1.45341	0.27987	5.19315	2.07e-07	2.98e-06
ENSCAFG00000014682	1635.18	-1.56913	0.302546	-5.18642	2.14e-07	3.09e-06
ENSCAFG00000000983	561.298	1.58049	0.304749	5.18621	2.15e-07	3.09e-06
ENSCAFG00000019852	202.022	-1.56202	0.301358	-5.18327	2.18e-07	3.13e-06
ENSCAFG00000013371	356.957	-1.5967	0.308332	-5.1785	2.24e-07	3.21e-06
ENSCAFG00000005522	1288.38	1.24983	0.241354	5.17841	2.24e-07	3.21e-06
ENSCAFG00000006764	1447.42	1.35092	0.260897	5.17798	2.24e-07	3.21e-06
ENSCAFG00000009156	557.597	-1.25179	0.241815	-5.17665	2.26e-07	3.23e-06
ENSCAFG00000003374	2483.52	-1.47771	0.285564	-5.17469	2.28e-07	3.26e-06
ENSCAFG00000007653	1230.73	1.41153	0.272903	5.17226	2.31e-07	3.3e-06
ENSCAFG00000009449	253.605	1.38119	0.267121	5.17066	2.33e-07	3.32e-06
ENSCAFG00000031042	309.095	-1.56947	0.303826	-5.16568	2.4e-07	3.41e-06
ENSCAFG00000030412	386.954	-1.31685	0.254964	-5.16484	2.41e-07	3.42e-06
ENSCAFG00000005087	78.0212	-1.87084	0.362243	-5.16458	2.41e-07	3.42e-06
ENSCAFG00000014285	93.0774	1.85751	0.359687	5.16423	2.41e-07	3.42e-06
ENSCAFG00000003895	163.601	1.556	0.301394	5.16266	2.43e-07	3.45e-06
ENSCAFG00000023903	34.4388	2.46541	0.477902	5.15882	2.49e-07	3.51e-06
ENSCAFG00000005063	81.645	-2.24959	0.436521	-5.15346	2.56e-07	3.61e-06
ENSCAFG00000007486	60.1901	2.06271	0.400333	5.15249	2.57e-07	3.63e-06
ENSCAFG00000005910	1107.74	1.81801	0.352911	5.15147	2.58e-07	3.64e-06
ENSCAFG00000015875	17.1511	4.81829	0.935464	5.1507	2.6e-07	3.65e-06
ENSCAFG00000006085	1081.5	1.12793	0.219168	5.14641	2.66e-07	3.73e-06
ENSCAFG00000001901	1111.09	1.34357	0.261172	5.14441	2.68e-07	3.77e-06
ENSCAFG00000019227	51.324	-2.17295	0.423864	-5.12652	2.95e-07	4.14e-06
ENSCAFG00000006970	802.117	1.28016	0.249726	5.12626	2.96e-07	4.14e-06
ENSCAFG00000020118	1009.15	-1.74192	0.339998	-5.12331	3e-07	4.2e-06
ENSCAFG00000014856	979.151	1.23687	0.241486	5.12191	3.02e-07	4.22e-06
ENSCAFG00000018883	28.4989	-2.95705	0.577716	-5.11851	3.08e-07	4.3e-06
ENSCAFG00000017015	370.677	-1.36457	0.266654	-5.11736	3.1e-07	4.32e-06
ENSCAFG00000013341	3884.21	1.23952	0.242571	5.10993	3.22e-07	4.49e-06
ENSCAFG00000000663	591.947	1.34657	0.263752	5.10543	3.3e-07	4.58e-06
ENSCAFG00000013241	40.1196	3.24088	0.634793	5.10542	3.3e-07	4.58e-06
ENSCAFG00000013309	553.457	-1.59508	0.312492	-5.10439	3.32e-07	4.6e-06
ENSCAFG00000007692	970.138	1.46018	0.286179	5.10232	3.36e-07	4.65e-06
ENSCAFG00000008678	4171.42	1.4679	0.287749	5.10133	3.37e-07	4.67e-06
ENSCAFG00000010807	2802.08	1.24164	0.243439	5.10044	3.39e-07	4.68e-06
ENSCAFG00000017676	150.433	-1.54578	0.303097	-5.09996	3.4e-07	4.69e-06
ENSCAFG00000012301	362.506	-1.52032	0.298205	-5.09824	3.43e-07	4.73e-06
ENSCAFG00000007889	321.842	1.4586	0.2863	5.09465	3.49e-07	4.81e-06
ENSCAFG00000031541	393.243	1.65203	0.324576	5.0898	3.58e-07	4.93e-06
ENSCAFG00000008400	13434.3	1.3029	0.256126	5.08694	3.64e-07	5e-06
ENSCAFG00000011466	229.268	-1.54161	0.303346	-5.08201	3.73e-07	5.12e-06
ENSCAFG00000016614	52.4905	-2.20098	0.433127	-5.08161	3.74e-07	5.13e-06
ENSCAFG00000030180	1747.97	1.35281	0.266258	5.08083	3.76e-07	5.14e-06
ENSCAFG00000009114	1887.68	1.42902	0.281718	5.0725	3.93e-07	5.37e-06
ENSCAFG00000007219	1679.41	-1.24888	0.246257	-5.07145	3.95e-07	5.39e-06
ENSCAFG00000004677	2475.92	1.50154	0.296217	5.06907	4e-07	5.45e-06
ENSCAFG00000006199	343.202	-1.63612	0.322788	-5.06872	4.01e-07	5.46e-06
ENSCAFG00000002349	1069.72	1.18139	0.233106	5.06806	4.02e-07	5.47e-06
ENSCAFG00000011005	160.293	-1.716	0.338705	-5.06636	4.05e-07	5.51e-06
ENSCAFG00000017455	408.252	-1.53807	0.30367	-5.06494	4.09e-07	5.55e-06
ENSCAFG00000013083	418.739	1.22581	0.242181	5.06157	4.16e-07	5.64e-06
ENSCAFG00000016511	469.942	-1.70711	0.337319	-5.0608	4.17e-07	5.65e-06
ENSCAFG00000011303	618.4	1.20554	0.238242	5.06014	4.19e-07	5.67e-06
ENSCAFG00000003930	704.315	1.75587	0.347012	5.05995	4.19e-07	5.67e-06
ENSCAFG00000011326	150.945	-1.47537	0.291662	-5.05851	4.23e-07	5.7e-06
ENSCAFG00000010146	2596.97	1.40604	0.278245	5.05324	4.34e-07	5.85e-06
ENSCAFG00000012217	4168.27	1.32653	0.262602	5.05148	4.38e-07	5.9e-06
ENSCAFG00000013210	2031.9	1.5663	0.310118	5.05065	4.4e-07	5.92e-06
ENSCAFG00000010630	68.807	-1.85939	0.368295	-5.04863	4.45e-07	5.98e-06
ENSCAFG00000002659	1008.66	1.5188	0.301033	5.04529	4.53e-07	6.08e-06
ENSCAFG00000018557	792.813	-1.3224	0.262152	-5.04442	4.55e-07	6.1e-06
ENSCAFG00000009103	85.8225	-1.93344	0.383375	-5.04322	4.58e-07	6.13e-06
ENSCAFG00000015009	1978.89	-1.27122	0.252325	-5.03803	4.7e-07	6.29e-06
ENSCAFG00000016806	412.716	-1.4084	0.279682	-5.03571	4.76e-07	6.36e-06
ENSCAFG00000002891	582.162	1.36861	0.2718	5.03535	4.77e-07	6.36e-06
ENSCAFG00000003246	257.655	1.85277	0.368049	5.03402	4.8e-07	6.4e-06
ENSCAFG00000012060	786.004	1.19389	0.237407	5.02886	4.93e-07	6.57e-06
ENSCAFG00000006905	796.088	1.55852	0.310096	5.02592	5.01e-07	6.66e-06
ENSCAFG00000011678	47.7096	7.72597	1.53795	5.02354	5.07e-07	6.74e-06
ENSCAFG00000004745	6502.04	1.31024	0.260997	5.02014	5.16e-07	6.84e-06
ENSCAFG00000012768	1431.46	1.45561	0.289958	5.02008	5.17e-07	6.84e-06
ENSCAFG00000016062	75.4001	-1.9349	0.385464	-5.01967	5.18e-07	6.85e-06
ENSCAFG00000005019	83.7867	-1.91094	0.38081	-5.0181	5.22e-07	6.9e-06
ENSCAFG00000009324	64.2764	-2.1173	0.421998	-5.01733	5.24e-07	6.92e-06
ENSCAFG00000003984	686.12	1.54425	0.307908	5.01531	5.29e-07	6.98e-06
ENSCAFG00000004201	485.46	-1.20801	0.24088	-5.01498	5.3e-07	6.99e-06
ENSCAFG00000005686	151.407	-1.69333	0.337748	-5.01358	5.34e-07	7.03e-06
ENSCAFG00000012748	48.2091	-2.12576	0.424124	-5.01212	5.38e-07	7.07e-06
ENSCAFG00000023125	31.9443	-2.7932	0.557994	-5.00578	5.56e-07	7.3e-06
ENSCAFG00000015909	288.283	-1.35893	0.271521	-5.00486	5.59e-07	7.33e-06
ENSCAFG00000019937	2663.11	-1.1582	0.231483	-5.00341	5.63e-07	7.38e-06
ENSCAFG00000017584	1187.24	-1.35676	0.271277	-5.00138	5.69e-07	7.45e-06
ENSCAFG00000016362	110.19	1.69972	0.340027	4.99877	5.77e-07	7.54e-06
ENSCAFG00000019216	3501.08	1.36617	0.273329	4.99828	5.78e-07	7.55e-06
ENSCAFG00000007944	12.9636	5.01773	1.00394	4.99802	5.79e-07	7.55e-06
ENSCAFG00000003733	2468.15	1.10464	0.221091	4.99633	5.84e-07	7.61e-06
ENSCAFG00000009934	520.513	-1.44131	0.288689	-4.99261	5.96e-07	7.75e-06
ENSCAFG00000014541	573.372	1.15833	0.232021	4.99232	5.97e-07	7.75e-06
ENSCAFG00000012176	373.945	1.28312	0.257058	4.99155	5.99e-07	7.77e-06
ENSCAFG00000016497	284.927	-1.51939	0.304401	-4.9914	5.99e-07	7.77e-06
ENSCAFG00000004805	685.881	1.46431	0.293417	4.99054	6.02e-07	7.8e-06
ENSCAFG00000006086	317.119	-1.4812	0.296984	-4.98749	6.12e-07	7.91e-06
ENSCAFG00000005667	29.9663	2.50338	0.501937	4.98743	6.12e-07	7.91e-06
ENSCAFG00000002366	4481.43	1.32547	0.266015	4.98269	6.27e-07	8.09e-06
ENSCAFG00000012909	558.923	-1.54295	0.309831	-4.97997	6.36e-07	8.2e-06
ENSCAFG00000000621	3425.66	1.21889	0.24485	4.97809	6.42e-07	8.27e-06
ENSCAFG00000014579	2018.57	1.35146	0.27153	4.97722	6.45e-07	8.3e-06
ENSCAFG00000001855	1975.57	1.33693	0.268927	4.97135	6.65e-07	8.54e-06
ENSCAFG00000012781	1339.98	1.1242	0.226469	4.96404	6.9e-07	8.86e-06
ENSCAFG00000025296	1227.61	1.2717	0.256276	4.96222	6.97e-07	8.93e-06
ENSCAFG00000017458	205.933	-1.34626	0.271459	-4.95935	7.07e-07	9.06e-06
ENSCAFG00000004295	699.404	1.20006	0.242076	4.95738	7.15e-07	9.14e-06
ENSCAFG00000000135	2247.51	-1.39366	0.281288	-4.95457	7.25e-07	9.26e-06
ENSCAFG00000019251	2399.31	-1.53257	0.309329	-4.95451	7.25e-07	9.26e-06
ENSCAFG00000019064	2586.05	1.47896	0.298702	4.95129	7.37e-07	9.4e-06
ENSCAFG00000009618	10073.8	1.2541	0.253341	4.95025	7.41e-07	9.44e-06
ENSCAFG00000010224	449.468	-1.303	0.263231	-4.95003	7.42e-07	9.44e-06
ENSCAFG00000004767	568.615	-1.22015	0.246812	-4.94363	7.67e-07	9.74e-06
ENSCAFG00000018236	16.6546	3.6224	0.73321	4.94046	7.79e-07	9.89e-06
ENSCAFG00000016104	3221.1	1.22972	0.249223	4.93421	8.05e-07	1.02e-05
ENSCAFG00000030041	421.745	1.70975	0.346556	4.93356	8.07e-07	1.02e-05
ENSCAFG00000006454	184.641	-1.80524	0.366001	-4.93234	8.13e-07	1.03e-05
ENSCAFG00000000956	540.148	1.63501	0.331532	4.93168	8.15e-07	1.03e-05
ENSCAFG00000007330	1312.33	1.25275	0.25407	4.93073	8.19e-07	1.03e-05
ENSCAFG00000003967	7476.11	1.07753	0.218557	4.93019	8.21e-07	1.04e-05
ENSCAFG00000003116	187.352	-1.66137	0.337166	-4.92743	8.33e-07	1.05e-05
ENSCAFG00000002102	5833.73	1.19693	0.242997	4.92569	8.41e-07	1.06e-05
ENSCAFG00000016284	750.41	-1.41782	0.288041	-4.92229	8.55e-07	1.07e-05
ENSCAFG00000007909	27.1817	2.78676	0.56616	4.92222	8.56e-07	1.07e-05
ENSCAFG00000008656	911.997	-1.34498	0.273275	-4.9217	8.58e-07	1.08e-05
ENSCAFG00000012242	375.724	-1.37551	0.279494	-4.92143	8.59e-07	1.08e-05
ENSCAFG00000008321	177.733	-1.40831	0.28625	-4.91986	8.66e-07	1.08e-05
ENSCAFG00000013851	591.771	-1.21882	0.247869	-4.9172	8.78e-07	1.1e-05
ENSCAFG00000009596	660.84	-1.43708	0.292315	-4.91621	8.82e-07	1.1e-05
ENSCAFG00000006745	110.408	-1.88925	0.38434	-4.91557	8.85e-07	1.1e-05
ENSCAFG00000005040	286.278	-1.40443	0.285858	-4.91305	8.97e-07	1.12e-05
ENSCAFG00000018119	456.758	-1.47819	0.300919	-4.91225	9e-07	1.12e-05
ENSCAFG00000023543	167.496	-1.55834	0.317537	-4.90758	9.22e-07	1.15e-05
ENSCAFG00000012559	599.11	-1.48524	0.302783	-4.90528	9.33e-07	1.16e-05
ENSCAFG00000014916	117.503	1.82221	0.371862	4.90022	9.57e-07	1.19e-05
ENSCAFG00000005055	348.16	-1.37408	0.280478	-4.89906	9.63e-07	1.19e-05
ENSCAFG00000016068	1113.35	1.13211	0.231094	4.89892	9.64e-07	1.19e-05
ENSCAFG00000005535	379.362	-1.60583	0.327857	-4.89796	9.68e-07	1.2e-05
ENSCAFG00000019613	129.373	-1.5879	0.324432	-4.8944	9.86e-07	1.22e-05
ENSCAFG00000015081	17940.3	1.19885	0.244973	4.89382	9.89e-07	1.22e-05
ENSCAFG00000000840	792.938	1.25936	0.257383	4.89295	9.93e-07	1.22e-05
ENSCAFG00000011474	955.938	-1.39317	0.28505	-4.88745	1.02e-06	1.26e-05
ENSCAFG00000010948	10283.1	-1.20668	0.246931	-4.88673	1.03e-06	1.26e-05
ENSCAFG00000031556	513.894	-1.71639	0.351346	-4.88516	1.03e-06	1.27e-05
ENSCAFG00000002792	1171.13	1.28741	0.263803	4.8802	1.06e-06	1.3e-05
ENSCAFG00000016532	2590.71	-1.35306	0.277302	-4.87938	1.06e-06	1.3e-05
ENSCAFG00000005544	259.337	-1.31303	0.269369	-4.87445	1.09e-06	1.34e-05
ENSCAFG00000012381	71.9636	-2.06832	0.424582	-4.87143	1.11e-06	1.36e-05
ENSCAFG00000014106	1650.43	-1.07514	0.220801	-4.86925	1.12e-06	1.37e-05
ENSCAFG00000001718	72.5054	-1.8525	0.380478	-4.86888	1.12e-06	1.37e-05
ENSCAFG00000011261	769.686	-1.41165	0.290111	-4.8659	1.14e-06	1.39e-05
ENSCAFG00000019740	1097.11	-1.28787	0.264689	-4.86561	1.14e-06	1.39e-05
ENSCAFG00000024650	286.8	-1.28388	0.263892	-4.86517	1.14e-06	1.39e-05
ENSCAFG00000015349	3345.66	-1.17813	0.242669	-4.85489	1.2e-06	1.46e-05
ENSCAFG00000007203	15179.6	1.3243	0.272836	4.85383	1.21e-06	1.47e-05
ENSCAFG00000019455	442.086	-1.70683	0.351765	-4.85218	1.22e-06	1.48e-05
ENSCAFG00000013827	903.286	1.41641	0.292098	4.84909	1.24e-06	1.5e-05
ENSCAFG00000005751	49.9733	-2.40909	0.49691	-4.84814	1.25e-06	1.51e-05
ENSCAFG00000008661	327.703	1.54036	0.317948	4.8447	1.27e-06	1.53e-05
ENSCAFG00000018174	4118.41	1.14327	0.236012	4.84413	1.27e-06	1.54e-05
ENSCAFG00000030967	214.492	1.28436	0.265224	4.84253	1.28e-06	1.55e-05
ENSCAFG00000020094	221.525	-1.51106	0.312258	-4.83915	1.3e-06	1.57e-05
ENSCAFG00000019817	287.218	-1.57006	0.324713	-4.83522	1.33e-06	1.6e-05
ENSCAFG00000017948	1637.98	-1.45898	0.30181	-4.83408	1.34e-06	1.61e-05
ENSCAFG00000004264	146.539	1.65584	0.342538	4.83404	1.34e-06	1.61e-05
ENSCAFG00000019920	990.412	-1.34199	0.27806	-4.82626	1.39e-06	1.67e-05
ENSCAFG00000018191	737.985	1.24146	0.257247	4.82593	1.39e-06	1.67e-05
ENSCAFG00000001438	30.7163	-2.52972	0.524193	-4.82592	1.39e-06	1.67e-05
ENSCAFG00000015268	1354.63	1.1834	0.24556	4.81918	1.44e-06	1.73e-05
ENSCAFG00000003067	511.577	1.38749	0.288295	4.81274	1.49e-06	1.78e-05
ENSCAFG00000014050	153.078	-1.51621	0.315548	-4.805	1.55e-06	1.85e-05
ENSCAFG00000014172	189.962	-1.56747	0.326296	-4.80385	1.56e-06	1.86e-05
ENSCAFG00000009748	10.9075	5.83937	1.21594	4.80234	1.57e-06	1.87e-05
ENSCAFG00000009237	521.095	1.52748	0.318279	4.79917	1.59e-06	1.9e-05
ENSCAFG00000015219	2275.8	-1.25433	0.261367	-4.7991	1.59e-06	1.9e-05
ENSCAFG00000014196	491.516	-1.34168	0.279589	-4.79874	1.6e-06	1.9e-05
ENSCAFG00000018560	1070.29	-1.32709	0.27669	-4.7963	1.62e-06	1.92e-05
ENSCAFG00000020160	418.405	-1.48258	0.309184	-4.79513	1.63e-06	1.93e-05
ENSCAFG00000003161	759.2	1.50346	0.31404	4.7875	1.69e-06	2e-05
ENSCAFG00000020198	463.572	-1.4558	0.304145	-4.78655	1.7e-06	2.01e-05
ENSCAFG00000012911	5324.08	1.17718	0.245941	4.78643	1.7e-06	2.01e-05
ENSCAFG00000013850	113.977	1.54353	0.322573	4.78505	1.71e-06	2.02e-05
ENSCAFG00000009301	1100.95	1.5028	0.314335	4.78087	1.75e-06	2.06e-05
ENSCAFG00000017243	419.134	1.38633	0.290104	4.77875	1.76e-06	2.08e-05
ENSCAFG00000004115	51.3191	-2.17768	0.456033	-4.77526	1.79e-06	2.11e-05
ENSCAFG00000014270	550.47	-1.44704	0.30335	-4.77018	1.84e-06	2.16e-05
ENSCAFG00000019702	1062.14	1.20157	0.251969	4.76875	1.85e-06	2.18e-05
ENSCAFG00000016568	2685.27	1.17568	0.246874	4.76228	1.91e-06	2.25e-05
ENSCAFG00000003152	75.6882	-1.98706	0.417262	-4.76214	1.92e-06	2.25e-05
ENSCAFG00000004966	3269.45	1.10737	0.232909	4.75452	1.99e-06	2.33e-05
ENSCAFG00000011525	3488.42	1.10538	0.232639	4.75148	2.02e-06	2.36e-05
ENSCAFG00000019513	583.581	-1.27439	0.26821	-4.75147	2.02e-06	2.36e-05
ENSCAFG00000019205	415.725	-1.39344	0.293289	-4.75108	2.02e-06	2.36e-05
ENSCAFG00000015242	2271.13	-1.38156	0.290899	-4.74929	2.04e-06	2.38e-05
ENSCAFG00000019823	185.941	-1.60196	0.337307	-4.74925	2.04e-06	2.38e-05
ENSCAFG00000001738	14.5972	4.34683	0.915512	4.74798	2.05e-06	2.39e-05
ENSCAFG00000010870	820.041	-1.28593	0.270968	-4.74568	2.08e-06	2.42e-05
ENSCAFG00000005402	6579.75	1.10648	0.233273	4.7433	2.1e-06	2.44e-05
ENSCAFG00000013454	1566.95	-1.03003	0.217207	-4.74216	2.11e-06	2.45e-05
ENSCAFG00000014281	250.24	-1.3769	0.290367	-4.74194	2.12e-06	2.45e-05
ENSCAFG00000030478	337.381	-1.553	0.327792	-4.73776	2.16e-06	2.5e-05
ENSCAFG00000018932	157.859	1.37811	0.290881	4.73773	2.16e-06	2.5e-05
ENSCAFG00000011961	234.182	1.28314	0.270895	4.73668	2.17e-06	2.51e-05
ENSCAFG00000010779	512.568	1.42591	0.301484	4.72964	2.25e-06	2.6e-05
ENSCAFG00000001362	322.796	-1.29138	0.273049	-4.72948	2.25e-06	2.6e-05
ENSCAFG00000019938	275.245	-1.40702	0.297527	-4.72906	2.26e-06	2.6e-05
ENSCAFG00000015229	159.501	-1.86724	0.394913	-4.72823	2.26e-06	2.61e-05
ENSCAFG00000014661	104.813	-1.94736	0.41203	-4.72626	2.29e-06	2.63e-05
ENSCAFG00000004332	564.878	1.377	0.291406	4.72537	2.3e-06	2.64e-05
ENSCAFG00000003772	3856.81	1.57564	0.333611	4.72298	2.32e-06	2.67e-05
ENSCAFG00000015458	135.157	-1.79932	0.381039	-4.72213	2.33e-06	2.67e-05
ENSCAFG00000006160	80.1869	1.71997	0.364239	4.72208	2.33e-06	2.67e-05
ENSCAFG00000009371	113.216	-1.54226	0.326885	-4.71805	2.38e-06	2.73e-05
ENSCAFG00000007524	767.111	1.26021	0.26722	4.716	2.41e-06	2.75e-05
ENSCAFG00000009601	3619.62	1.21066	0.256923	4.71216	2.45e-06	2.8e-05
ENSCAFG00000014949	3773.22	-1.48226	0.314595	-4.71165	2.46e-06	2.8e-05
ENSCAFG00000012197	137.882	1.74761	0.370969	4.71093	2.47e-06	2.81e-05
ENSCAFG00000010185	82.5245	1.64908	0.350348	4.70697	2.51e-06	2.86e-05
ENSCAFG00000000230	233.237	1.63862	0.348128	4.70694	2.51e-06	2.86e-05
ENSCAFG00000011196	665.915	-1.10179	0.234192	-4.70464	2.54e-06	2.89e-05
ENSCAFG00000014644	700.996	-1.24427	0.264519	-4.70391	2.55e-06	2.9e-05
ENSCAFG00000001254	350.455	-1.7087	0.363395	-4.70203	2.58e-06	2.92e-05
ENSCAFG00000004602	1018.82	1.49136	0.317223	4.70129	2.59e-06	2.93e-05
ENSCAFG00000013916	776.849	-1.29617	0.27587	-4.69849	2.62e-06	2.97e-05
ENSCAFG00000006065	659.511	1.14811	0.244419	4.6973	2.64e-06	2.98e-05
ENSCAFG00000000350	290.485	-1.50842	0.321132	-4.6972	2.64e-06	2.98e-05
ENSCAFG00000017693	557.672	1.32484	0.282124	4.69596	2.65e-06	3e-05
ENSCAFG00000015402	988.453	-1.46613	0.312233	-4.69561	2.66e-06	3e-05
ENSCAFG00000010741	162.859	-1.47455	0.31409	-4.69468	2.67e-06	3.01e-05
ENSCAFG00000004613	74.5606	-1.74945	0.372858	-4.69202	2.71e-06	3.05e-05
ENSCAFG00000006105	688.703	1.50153	0.320129	4.69037	2.73e-06	3.07e-05
ENSCAFG00000023568	139.364	-1.41277	0.301244	-4.68979	2.73e-06	3.07e-05
ENSCAFG00000005524	167.495	-1.44447	0.308191	-4.68695	2.77e-06	3.11e-05
ENSCAFG00000010473	33.6156	-2.5879	0.552317	-4.68553	2.79e-06	3.13e-05
ENSCAFG00000007249	222.528	1.4817	0.316279	4.68479	2.8e-06	3.14e-05
ENSCAFG00000010917	46.0842	-2.09673	0.447904	-4.6812	2.85e-06	3.19e-05
ENSCAFG00000008428	51.2018	2.03788	0.435379	4.68071	2.86e-06	3.2e-05
ENSCAFG00000001598	1133.24	1.32122	0.282319	4.67988	2.87e-06	3.21e-05
ENSCAFG00000010887	587.961	1.28589	0.274879	4.67801	2.9e-06	3.23e-05
ENSCAFG00000018372	1169.83	1.18912	0.254446	4.67337	2.96e-06	3.3e-05
ENSCAFG00000016024	263.948	-1.42526	0.304975	-4.67337	2.96e-06	3.3e-05
ENSCAFG00000012899	116.245	-1.68715	0.361084	-4.67246	2.98e-06	3.31e-05
ENSCAFG00000020390	13.8803	4.4228	0.948219	4.66433	3.1e-06	3.44e-05
ENSCAFG00000014202	270.037	-1.32477	0.284029	-4.6642	3.1e-06	3.44e-05
ENSCAFG00000009564	1819.13	-1.08134	0.232016	-4.6606	3.15e-06	3.5e-05
ENSCAFG00000005129	75.4389	-1.74843	0.375288	-4.65889	3.18e-06	3.52e-05
ENSCAFG00000011636	357.214	1.57789	0.338688	4.65883	3.18e-06	3.52e-05
ENSCAFG00000009695	808.766	-1.20019	0.257728	-4.65682	3.21e-06	3.55e-05
ENSCAFG00000015761	1372.42	1.10789	0.237907	4.6568	3.21e-06	3.55e-05
ENSCAFG00000029948	104.999	-1.56852	0.336915	-4.65554	3.23e-06	3.57e-05
ENSCAFG00000031953	49.5374	2.02486	0.435013	4.65471	3.24e-06	3.58e-05
ENSCAFG00000017626	117.328	-1.5936	0.342637	-4.65099	3.3e-06	3.64e-05
ENSCAFG00000016587	735.638	1.20193	0.258689	4.64626	3.38e-06	3.72e-05
ENSCAFG00000012893	8.90745	6.08932	1.31104	4.64467	3.41e-06	3.75e-05
ENSCAFG00000017131	1174.14	1.0384	0.223665	4.64267	3.44e-06	3.78e-05
ENSCAFG00000019999	195.962	-1.44474	0.311218	-4.64222	3.45e-06	3.78e-05
ENSCAFG00000000086	40.3722	2.12933	0.458788	4.64121	3.46e-06	3.8e-05
ENSCAFG00000017735	838.528	1.20012	0.258657	4.63983	3.49e-06	3.82e-05
ENSCAFG00000010221	71.7531	-1.68636	0.363465	-4.63967	3.49e-06	3.82e-05
ENSCAFG00000013800	943.32	1.22912	0.264957	4.63893	3.5e-06	3.83e-05
ENSCAFG00000011576	772.809	-1.28676	0.277422	-4.63827	3.51e-06	3.84e-05
ENSCAFG00000006503	68.1193	1.66579	0.359293	4.6363	3.55e-06	3.87e-05
ENSCAFG00000018290	200.615	-1.43308	0.309186	-4.63502	3.57e-06	3.89e-05
ENSCAFG00000000450	428.824	1.30903	0.282762	4.62946	3.67e-06	3.99e-05
ENSCAFG00000013473	51.7433	-1.86003	0.401861	-4.62852	3.68e-06	4.01e-05
ENSCAFG00000018960	67.8479	-1.78136	0.384953	-4.62748	3.7e-06	4.03e-05
ENSCAFG00000019521	17836.7	-1.13345	0.244961	-4.62708	3.71e-06	4.03e-05
ENSCAFG00000005022	116.5	-1.78289	0.385668	-4.62287	3.78e-06	4.11e-05
ENSCAFG00000016859	1461.24	-1.36744	0.295899	-4.62132	3.81e-06	4.13e-05
ENSCAFG00000013472	501.939	1.12954	0.244451	4.62072	3.82e-06	4.14e-05
ENSCAFG00000000951	343.672	1.26231	0.273454	4.61618	3.91e-06	4.23e-05
ENSCAFG00000016493	10914.4	1.2401	0.268767	4.61405	3.95e-06	4.27e-05
ENSCAFG00000008772	659.144	1.1876	0.257412	4.61363	3.96e-06	4.27e-05
ENSCAFG00000001437	285.799	1.32135	0.286505	4.61194	3.99e-06	4.31e-05
ENSCAFG00000009811	92.6947	-1.62443	0.352291	-4.61104	4.01e-06	4.32e-05
ENSCAFG00000012680	846.587	-1.30788	0.283647	-4.61094	4.01e-06	4.32e-05
ENSCAFG00000016488	365.522	-1.21886	0.264418	-4.6096	4.03e-06	4.34e-05
ENSCAFG00000001086	446.752	-1.37997	0.29941	-4.60896	4.05e-06	4.35e-05
ENSCAFG00000002967	1990.67	1.17962	0.256034	4.60729	4.08e-06	4.38e-05
ENSCAFG00000013273	661.353	1.32106	0.286848	4.60542	4.12e-06	4.42e-05
ENSCAFG00000010551	115.933	1.63629	0.355576	4.6018	4.19e-06	4.49e-05
ENSCAFG00000001903	803.898	-1.17238	0.254856	-4.60014	4.22e-06	4.52e-05
ENSCAFG00000001924	28.2399	-2.98552	0.64938	-4.59749	4.28e-06	4.58e-05
ENSCAFG00000017628	669.798	1.22644	0.266949	4.59431	4.34e-06	4.64e-05
ENSCAFG00000004250	1650.51	1.19478	0.260267	4.59058	4.42e-06	4.72e-05
ENSCAFG00000000593	2238.06	1.3294	0.289703	4.58883	4.46e-06	4.76e-05
ENSCAFG00000015991	145.096	1.3082	0.285121	4.58823	4.47e-06	4.77e-05
ENSCAFG00000006498	545.805	1.53619	0.334819	4.58811	4.47e-06	4.77e-05
ENSCAFG00000002824	1418.49	1.12763	0.245817	4.58729	4.49e-06	4.78e-05
ENSCAFG00000010831	2181.39	1.26041	0.274781	4.58696	4.5e-06	4.78e-05
ENSCAFG00000016392	735.742	-1.4505	0.316304	-4.58578	4.52e-06	4.81e-05
ENSCAFG00000005661	551.047	1.24086	0.27079	4.58236	4.6e-06	4.88e-05
ENSCAFG00000013633	48318.3	1.27267	0.277762	4.58188	4.61e-06	4.88e-05
ENSCAFG00000003495	407.725	-1.50984	0.329531	-4.58178	4.61e-06	4.88e-05
ENSCAFG00000000535	445.155	1.35362	0.295457	4.58146	4.62e-06	4.89e-05
ENSCAFG00000012014	75.843	-1.64153	0.358413	-4.57999	4.65e-06	4.92e-05
ENSCAFG00000002628	44.455	-2.21558	0.483924	-4.57836	4.69e-06	4.95e-05
ENSCAFG00000020178	686.003	1.09347	0.239121	4.57286	4.81e-06	5.07e-05
ENSCAFG00000004358	3374.68	-1.00256	0.219244	-4.57282	4.81e-06	5.07e-05
ENSCAFG00000000967	68.1422	-1.88968	0.41337	-4.5714	4.84e-06	5.1e-05
ENSCAFG00000031900	327.606	1.31497	0.287822	4.56869	4.91e-06	5.17e-05
ENSCAFG00000018498	773.495	1.26797	0.277611	4.56743	4.94e-06	5.19e-05
ENSCAFG00000003443	184.869	-1.51346	0.331662	-4.56325	5.04e-06	5.29e-05
ENSCAFG00000003597	614.963	-1.42476	0.312239	-4.56304	5.04e-06	5.29e-05
ENSCAFG00000017924	264.095	1.52043	0.333258	4.56231	5.06e-06	5.31e-05
ENSCAFG00000013294	337.04	1.48003	0.324461	4.5615	5.08e-06	5.32e-05
ENSCAFG00000004087	1391.05	-1.27005	0.278649	-4.55787	5.17e-06	5.41e-05
ENSCAFG00000005469	839.565	-1.18006	0.259208	-4.55257	5.3e-06	5.54e-05
ENSCAFG00000005610	65.1188	-1.82144	0.400188	-4.55148	5.33e-06	5.57e-05
ENSCAFG00000014596	489.274	1.12508	0.247369	4.54817	5.41e-06	5.65e-05
ENSCAFG00000009845	651.56	-1.22954	0.270543	-4.54473	5.5e-06	5.74e-05
ENSCAFG00000031922	100.405	-1.90286	0.418758	-4.54406	5.52e-06	5.75e-05
ENSCAFG00000007016	922.282	1.1138	0.245125	4.54381	5.52e-06	5.75e-05
ENSCAFG00000001899	251.051	1.30022	0.286437	4.5393	5.64e-06	5.87e-05
ENSCAFG00000013232	6094.67	1.04165	0.229479	4.53917	5.65e-06	5.87e-05
ENSCAFG00000012447	86.9464	1.61935	0.357131	4.53432	5.78e-06	6e-05
ENSCAFG00000018735	771.546	-1.38794	0.306119	-4.53401	5.79e-06	6.01e-05
ENSCAFG00000013777	86.6387	-1.64039	0.361862	-4.53319	5.81e-06	6.02e-05
ENSCAFG00000010330	1969.95	1.26099	0.278277	4.53142	5.86e-06	6.07e-05
ENSCAFG00000005048	594.126	-1.13242	0.249938	-4.53082	5.88e-06	6.08e-05
ENSCAFG00000011037	901.482	-1.25585	0.277324	-4.52845	5.94e-06	6.14e-05
ENSCAFG00000012260	162.081	1.5369	0.339392	4.52839	5.94e-06	6.14e-05
ENSCAFG00000019907	210.226	-1.24425	0.274928	-4.52572	6.02e-06	6.21e-05
ENSCAFG00000008933	3303.49	-1.16336	0.257145	-4.52414	6.06e-06	6.25e-05
ENSCAFG00000017396	301.817	-1.46186	0.323298	-4.52172	6.13e-06	6.32e-05
ENSCAFG00000007105	290.14	-1.27142	0.281331	-4.51931	6.2e-06	6.39e-05
ENSCAFG00000010310	113.372	-1.63633	0.362108	-4.51891	6.22e-06	6.39e-05
ENSCAFG00000018667	405.334	-1.21797	0.269544	-4.51862	6.22e-06	6.4e-05
ENSCAFG00000011260	1425.1	1.17079	0.259149	4.51784	6.25e-06	6.41e-05
ENSCAFG00000016070	293.171	-1.30805	0.289536	-4.51775	6.25e-06	6.41e-05
ENSCAFG00000011781	31.2927	-2.66879	0.591169	-4.51443	6.35e-06	6.51e-05
ENSCAFG00000007698	161.753	-1.53616	0.340301	-4.51412	6.36e-06	6.51e-05
ENSCAFG00000014907	24.733	-2.92833	0.648787	-4.51354	6.38e-06	6.52e-05
ENSCAFG00000003198	1900.57	-1.08853	0.241206	-4.51285	6.4e-06	6.54e-05
ENSCAFG00000013872	361.775	1.65488	0.366945	4.50988	6.49e-06	6.62e-05
ENSCAFG00000015271	47.4989	-1.97181	0.437241	-4.50966	6.49e-06	6.62e-05
ENSCAFG00000007450	1790.64	1.18958	0.264062	4.50493	6.64e-06	6.77e-05
ENSCAFG00000015796	5941.34	1.07335	0.238333	4.50358	6.68e-06	6.8e-05
ENSCAFG00000002645	122.269	-1.45566	0.323332	-4.50206	6.73e-06	6.85e-05
ENSCAFG00000001154	1052.12	-1.39045	0.308958	-4.50046	6.78e-06	6.89e-05
ENSCAFG00000014594	185.067	-1.35006	0.300026	-4.4998	6.8e-06	6.91e-05
ENSCAFG00000018032	184.169	1.52981	0.340047	4.49882	6.83e-06	6.93e-05
ENSCAFG00000003422	439.715	1.13934	0.253288	4.49818	6.85e-06	6.95e-05
ENSCAFG00000017664	257.629	1.32435	0.29464	4.4948	6.96e-06	7.05e-05
ENSCAFG00000005970	86.471	-1.54364	0.343794	-4.49002	7.12e-06	7.21e-05
ENSCAFG00000004854	3644.36	1.18982	0.265029	4.48938	7.14e-06	7.22e-05
ENSCAFG00000014920	803.203	-1.19087	0.265406	-4.48697	7.22e-06	7.3e-05
ENSCAFG00000031538	224.344	-1.84617	0.412014	-4.48084	7.44e-06	7.51e-05
ENSCAFG00000010040	228.802	-1.55216	0.346607	-4.47816	7.53e-06	7.59e-05
ENSCAFG00000014850	984.326	1.48143	0.33155	4.46819	7.89e-06	7.95e-05
ENSCAFG00000007782	295.515	-1.47841	0.331245	-4.46321	8.07e-06	8.13e-05
ENSCAFG00000000340	14.5887	3.47172	0.778152	4.4615	8.14e-06	8.19e-05
ENSCAFG00000029726	46.1832	-2.42296	0.543305	-4.45966	8.21e-06	8.25e-05
ENSCAFG00000017710	4093.61	1.21997	0.273884	4.45432	8.42e-06	8.45e-05
ENSCAFG00000012761	793.014	1.16159	0.260799	4.45398	8.43e-06	8.46e-05
ENSCAFG00000019201	453.417	-1.36499	0.306559	-4.45263	8.48e-06	8.5e-05
ENSCAFG00000015832	513.914	1.41294	0.317401	4.45159	8.52e-06	8.54e-05
ENSCAFG00000012410	939.199	-1.24454	0.279615	-4.45093	8.55e-06	8.56e-05
ENSCAFG00000006842	34.1264	-2.43268	0.546623	-4.45038	8.57e-06	8.57e-05
ENSCAFG00000019733	51.4382	-1.96324	0.441175	-4.45003	8.59e-06	8.58e-05
ENSCAFG00000001550	64.6602	-2.09021	0.470136	-4.44598	8.75e-06	8.73e-05
ENSCAFG00000009129	43.5754	2.09981	0.472341	4.44554	8.77e-06	8.74e-05
ENSCAFG00000017197	961.522	-1.0179	0.228973	-4.4455	8.77e-06	8.74e-05
ENSCAFG00000005632	2401.42	-1.07957	0.242942	-4.44375	8.84e-06	8.8e-05
ENSCAFG00000010226	619.777	1.1019	0.248084	4.44162	8.93e-06	8.88e-05
ENSCAFG00000013904	2892.96	-1.16778	0.262952	-4.44101	8.95e-06	8.9e-05
ENSCAFG00000010346	673.09	1.11172	0.250424	4.43934	9.02e-06	8.95e-05
ENSCAFG00000007581	267.958	-1.62771	0.366659	-4.43932	9.02e-06	8.95e-05
ENSCAFG00000005015	208.61	-1.43849	0.324166	-4.4375	9.1e-06	9.01e-05
ENSCAFG00000002531	320.986	-1.24954	0.28162	-4.43697	9.12e-06	9.03e-05
ENSCAFG00000032191	29.1465	-2.38241	0.537457	-4.43275	9.3e-06	9.2e-05
ENSCAFG00000018638	205.852	-1.36272	0.307619	-4.42991	9.43e-06	9.31e-05
ENSCAFG00000002797	287.583	-1.34221	0.302989	-4.42988	9.43e-06	9.31e-05
ENSCAFG00000003912	1678.88	1.26062	0.284674	4.42829	9.5e-06	9.37e-05
ENSCAFG00000017135	3380.16	-1.43064	0.323154	-4.42711	9.55e-06	9.41e-05
ENSCAFG00000014845	620.359	-1.37045	0.309575	-4.42687	9.56e-06	9.41e-05
ENSCAFG00000006985	876.781	-1.40491	0.317449	-4.42562	9.62e-06	9.46e-05
ENSCAFG00000003459	672.838	1.44345	0.326167	4.42548	9.62e-06	9.46e-05
ENSCAFG00000012111	141.329	1.27431	0.287959	4.42534	9.63e-06	9.46e-05
ENSCAFG00000009222	3862.87	1.14531	0.258942	4.42306	9.73e-06	9.55e-05
ENSCAFG00000018529	1687.9	-1.05895	0.239425	-4.42288	9.74e-06	9.55e-05
ENSCAFG00000009702	150.015	1.59912	0.361738	4.42067	9.84e-06	9.64e-05
ENSCAFG00000029906	381.102	1.43715	0.325156	4.41988	9.88e-06	9.66e-05
ENSCAFG00000005810	2669.29	1.17235	0.265314	4.41874	9.93e-06	9.71e-05
ENSCAFG00000008300	156.968	-1.63334	0.369664	-4.41845	9.94e-06	9.71e-05
ENSCAFG00000018828	139.585	1.61755	0.3661	4.41832	9.95e-06	9.71e-05
ENSCAFG00000030579	471.839	1.08561	0.245724	4.41802	9.96e-06	9.71e-05
ENSCAFG00000007027	4599.73	1.20268	0.272405	4.41503	1.01e-05	9.84e-05
ENSCAFG00000005224	794.406	-1.63428	0.370213	-4.41444	1.01e-05	9.86e-05
ENSCAFG00000017560	409.817	1.0688	0.242304	4.41098	1.03e-05	0.000100111
ENSCAFG00000001529	930.123	1.54455	0.350207	4.41039	1.03e-05	0.0001003
ENSCAFG00000016678	734.233	-1.1583	0.262657	-4.40994	1.03e-05	0.000100422
ENSCAFG00000011850	1231.7	1.19192	0.270406	4.4079	1.04e-05	0.000101286
ENSCAFG00000012763	90.8788	-1.6135	0.366288	-4.40501	1.06e-05	0.000102561
ENSCAFG00000001999	1147.56	1.06131	0.24096	4.40451	1.06e-05	0.00010271
ENSCAFG00000005400	34.2942	-2.152	0.488679	-4.4037	1.06e-05	0.000103011
ENSCAFG00000005072	1885.17	1.12663	0.255863	4.40326	1.07e-05	0.000103131
ENSCAFG00000012802	451.39	-1.27062	0.288575	-4.40308	1.07e-05	0.000103131
ENSCAFG00000013033	946.862	-1.30555	0.296557	-4.40235	1.07e-05	0.000103391
ENSCAFG00000000614	14.8687	4.1812	0.950628	4.39835	1.09e-05	0.000105228
ENSCAFG00000013733	118.513	1.54705	0.351763	4.39798	1.09e-05	0.000105274
ENSCAFG00000001846	589.947	1.16689	0.26533	4.39789	1.09e-05	0.000105274
ENSCAFG00000012544	1633.13	-1.14437	0.260226	-4.39759	1.09e-05	0.000105331
ENSCAFG00000016635	192.479	-1.35128	0.307462	-4.39496	1.11e-05	0.000106526
ENSCAFG00000001841	255.71	1.32834	0.302315	4.39387	1.11e-05	0.000106972
ENSCAFG00000005708	299.896	1.2126	0.27599	4.39363	1.11e-05	0.000107006
ENSCAFG00000000652	109.323	-1.56271	0.355919	-4.39063	1.13e-05	0.000108402
ENSCAFG00000003275	7.54549	5.90274	1.34522	4.38793	1.14e-05	0.000109666
ENSCAFG00000003741	478.42	-1.2621	0.287725	-4.38648	1.15e-05	0.000110304
ENSCAFG00000015995	65.6822	-1.68007	0.383092	-4.38555	1.16e-05	0.000110685
ENSCAFG00000007505	17.4169	3.05488	0.696807	4.38411	1.16e-05	0.000111327
ENSCAFG00000002701	10062.8	1.05931	0.241988	4.37752	1.2e-05	0.00011465
ENSCAFG00000006426	52.5811	1.7809	0.406949	4.37623	1.21e-05	0.000115235
ENSCAFG00000031979	60.902	1.69369	0.387101	4.37531	1.21e-05	0.000115541
ENSCAFG00000002835	24.1174	2.51625	0.575105	4.37529	1.21e-05	0.000115541
ENSCAFG00000011973	35.9706	-2.05843	0.47083	-4.37192	1.23e-05	0.000117244
ENSCAFG00000029815	166.532	1.31736	0.301364	4.37132	1.23e-05	0.00011747
ENSCAFG00000004696	144.737	1.36856	0.31313	4.37057	1.24e-05	0.00011778
ENSCAFG00000005781	247.32	1.20136	0.275015	4.36836	1.25e-05	0.00011888
ENSCAFG00000009179	66.6868	1.62756	0.372606	4.36805	1.25e-05	0.00011895
ENSCAFG00000004376	668.94	-1.08297	0.247977	-4.36724	1.26e-05	0.00011929
ENSCAFG00000003154	1482.67	1.16176	0.266138	4.36525	1.27e-05	0.000120287
ENSCAFG00000011512	187.135	-1.27083	0.291179	-4.36442	1.27e-05	0.000120642
ENSCAFG00000005807	3915.49	-1.27779	0.292852	-4.36326	1.28e-05	0.000121183
ENSCAFG00000015891	1296.75	1.31886	0.30228	4.36305	1.28e-05	0.000121201
ENSCAFG00000003765	884.318	1.00611	0.231007	4.35534	1.33e-05	0.000125444
ENSCAFG00000009331	507.341	1.25617	0.288544	4.35347	1.34e-05	0.000126416
ENSCAFG00000009277	434.765	1.61346	0.370868	4.35051	1.36e-05	0.000128032
ENSCAFG00000004682	65.0939	1.82653	0.42002	4.34869	1.37e-05	0.000128996
ENSCAFG00000007013	53.1122	-1.7457	0.40159	-4.34697	1.38e-05	0.000129904
ENSCAFG00000020179	72.0022	-1.55076	0.356971	-4.34421	1.4e-05	0.00013144
ENSCAFG00000002432	1008.28	1.24498	0.286847	4.34023	1.42e-05	0.000133732
ENSCAFG00000003408	2473.99	1.16163	0.267695	4.33937	1.43e-05	0.000134081
ENSCAFG00000001021	1749.72	-1.11186	0.256231	-4.3393	1.43e-05	0.000134081
ENSCAFG00000023234	49.7455	-1.7675	0.407462	-4.33784	1.44e-05	0.000134869
ENSCAFG00000009418	263.786	-1.12694	0.259886	-4.33627	1.45e-05	0.000135723
ENSCAFG00000001941	211.883	-1.34654	0.310557	-4.33589	1.45e-05	0.000135848
ENSCAFG00000000348	4670.22	1.26616	0.292094	4.33476	1.46e-05	0.000136434
ENSCAFG00000000644	114.858	-1.42169	0.328306	-4.33037	1.49e-05	0.000139072
ENSCAFG00000006883	199.271	1.62226	0.374742	4.32902	1.5e-05	0.000139814
ENSCAFG00000006055	2696.21	1.14395	0.264298	4.32824	1.5e-05	0.000140195
ENSCAFG00000012928	3698.68	1.18514	0.273938	4.32631	1.52e-05	0.000141201
ENSCAFG00000002819	68.6233	1.69162	0.391175	4.32446	1.53e-05	0.000142279
ENSCAFG00000004975	1485.54	1.24156	0.287286	4.3217	1.55e-05	0.000143954
ENSCAFG00000018272	82.2147	1.5949	0.369164	4.32031	1.56e-05	0.000144669
ENSCAFG00000029881	25.4577	-2.70571	0.626285	-4.32025	1.56e-05	0.000144669
ENSCAFG00000006497	37.5609	-2.45838	0.569252	-4.31861	1.57e-05	0.000145531
ENSCAFG00000011362	3128.61	-1.11863	0.259032	-4.31849	1.57e-05	0.000145531
ENSCAFG00000019582	3201.98	1.09294	0.25309	4.31841	1.57e-05	0.000145531
ENSCAFG00000016711	149.318	1.37424	0.318372	4.31646	1.59e-05	0.000146702
ENSCAFG00000005614	306.507	-1.35659	0.314381	-4.31512	1.6e-05	0.000147474
ENSCAFG00000018037	84.4483	1.68908	0.391708	4.31208	1.62e-05	0.00014928
ENSCAFG00000004925	871.986	-1.1497	0.266658	-4.3115	1.62e-05	0.000149554
ENSCAFG00000015592	1250	1.14532	0.265659	4.31126	1.62e-05	0.000149595
ENSCAFG00000003113	809.556	1.27216	0.295126	4.31057	1.63e-05	0.000149945
ENSCAFG00000000414	245.495	-1.15307	0.267635	-4.30834	1.64e-05	0.000151266
ENSCAFG00000008011	28.1872	-2.36107	0.548031	-4.30827	1.65e-05	0.000151266
ENSCAFG00000010213	194.151	-1.27752	0.29663	-4.30679	1.66e-05	0.00015211
ENSCAFG00000004159	951.804	-1.17811	0.273553	-4.30669	1.66e-05	0.00015211
ENSCAFG00000015776	61.2891	-1.95571	0.454168	-4.30613	1.66e-05	0.000152375
ENSCAFG00000019530	499.034	1.37289	0.319077	4.3027	1.69e-05	0.000154631
ENSCAFG00000000322	7097.4	1.1333	0.263623	4.29893	1.72e-05	0.000157162
ENSCAFG00000012633	417.045	-1.17886	0.274306	-4.2976	1.73e-05	0.000157977
ENSCAFG00000010045	1580.58	1.11296	0.259097	4.29553	1.74e-05	0.000159333
ENSCAFG00000004283	107.317	1.4528	0.33832	4.29416	1.75e-05	0.000160195
ENSCAFG00000019523	192.689	-1.29864	0.302487	-4.29322	1.76e-05	0.000160749
ENSCAFG00000009573	58.5732	-1.71134	0.398698	-4.29232	1.77e-05	0.000161274
ENSCAFG00000005906	56.2751	1.97103	0.459277	4.2916	1.77e-05	0.000161667
ENSCAFG00000015362	535.74	1.17154	0.273153	4.28895	1.8e-05	0.000163477
ENSCAFG00000014976	1592.07	-1.27494	0.29742	-4.28667	1.81e-05	0.000165039
ENSCAFG00000017493	263.177	-1.25695	0.293393	-4.28419	1.83e-05	0.000166759
ENSCAFG00000018591	198.285	1.26609	0.295544	4.28393	1.84e-05	0.000166817
ENSCAFG00000007771	1018.41	1.2952	0.302365	4.28358	1.84e-05	0.000166954
ENSCAFG00000020008	651.146	1.11661	0.260793	4.2816	1.86e-05	0.00016831
ENSCAFG00000015671	332.307	-1.33623	0.312246	-4.27942	1.87e-05	0.000169654
ENSCAFG00000032204	57.0482	-1.78413	0.416921	-4.27931	1.87e-05	0.000169654
ENSCAFG00000007534	2324.8	1.15512	0.270032	4.27771	1.89e-05	0.000170745
ENSCAFG00000001652	1065.85	1.12279	0.262626	4.27523	1.91e-05	0.000172522
ENSCAFG00000000113	339.196	-1.22618	0.287105	-4.27085	1.95e-05	0.000175671
ENSCAFG00000004290	279.206	-1.29622	0.303504	-4.27084	1.95e-05	0.000175671
ENSCAFG00000029337	229.399	1.17386	0.274969	4.26905	1.96e-05	0.000176956
ENSCAFG00000024335	533.266	-1.19725	0.280521	-4.26794	1.97e-05	0.000177694
ENSCAFG00000013239	129.231	1.41708	0.332059	4.26756	1.98e-05	0.000177864
ENSCAFG00000004239	13.916	-4.01838	0.942014	-4.26573	1.99e-05	0.000179186
ENSCAFG00000020181	3177.12	1.18145	0.277043	4.2645	2e-05	0.000180035
ENSCAFG00000016791	23.0487	-2.82252	0.662156	-4.26261	2.02e-05	0.000181421
ENSCAFG00000005486	1278.87	-1.03406	0.242635	-4.26179	2.03e-05	0.000181952
ENSCAFG00000029076	273.958	1.21407	0.28514	4.25781	2.06e-05	0.000184931
ENSCAFG00000002995	4881.41	1.28772	0.302564	4.25601	2.08e-05	0.000186282
ENSCAFG00000005700	178.947	-1.34892	0.317008	-4.25514	2.09e-05	0.000186857
ENSCAFG00000016700	303.271	-1.06494	0.250435	-4.25236	2.12e-05	0.00018886
ENSCAFG00000009793	622.021	-1.26702	0.297961	-4.25229	2.12e-05	0.00018886
ENSCAFG00000002390	13.5411	3.97645	0.935144	4.25224	2.12e-05	0.00018886
ENSCAFG00000008409	67.1044	1.59792	0.376034	4.24942	2.14e-05	0.000191106
ENSCAFG00000016311	4487.03	-1.29682	0.30522	-4.24879	2.15e-05	0.000191494
ENSCAFG00000004535	405.387	-1.25615	0.29577	-4.24705	2.17e-05	0.000192834
ENSCAFG00000015071	242.049	-1.18445	0.278969	-4.24583	2.18e-05	0.000193737
ENSCAFG00000002997	38.8775	-2.00775	0.473068	-4.24411	2.19e-05	0.000194927
ENSCAFG00000009791	1037.43	-1.17248	0.276368	-4.24247	2.21e-05	0.000196215
ENSCAFG00000005677	5897	-1.20585	0.284273	-4.24188	2.22e-05	0.000196579
ENSCAFG00000000136	5117.81	1.12384	0.264981	4.24122	2.22e-05	0.000197004
ENSCAFG00000016197	377.397	-1.1814	0.278663	-4.23953	2.24e-05	0.000198343
ENSCAFG00000014453	84.3313	-1.59064	0.375675	-4.23408	2.29e-05	0.000203056
ENSCAFG00000017031	250.041	1.08451	0.256348	4.23062	2.33e-05	0.000206046
ENSCAFG00000017879	1327.45	1.3967	0.330197	4.22992	2.34e-05	0.000206391
ENSCAFG00000004586	2466.2	1.01376	0.239666	4.2299	2.34e-05	0.000206391
ENSCAFG00000007042	156.857	-1.36789	0.323416	-4.2295	2.34e-05	0.000206597
ENSCAFG00000011438	17.9447	2.97515	0.703676	4.22801	2.36e-05	0.000207813
ENSCAFG00000014707	3318.31	1.05127	0.248724	4.22667	2.37e-05	0.000208896
ENSCAFG00000001350	273.36	-1.0872	0.257528	-4.22168	2.42e-05	0.000213411
ENSCAFG00000005764	6074.76	1.10554	0.262276	4.21516	2.5e-05	0.000219508
ENSCAFG00000006715	316.16	1.14842	0.272472	4.21484	2.5e-05	0.000219651
ENSCAFG00000008513	84.4803	-1.71244	0.40632	-4.21452	2.5e-05	0.000219789
ENSCAFG00000032693	945.884	1.35879	0.32249	4.21344	2.52e-05	0.000220676
ENSCAFG00000017246	50.8196	-1.78995	0.42495	-4.21215	2.53e-05	0.000221774
ENSCAFG00000018842	507.614	-1.14974	0.273175	-4.2088	2.57e-05	0.000224915
ENSCAFG00000008370	3041.41	1.1883	0.282351	4.20858	2.57e-05	0.000224967
ENSCAFG00000011559	6741.81	1.1588	0.275385	4.20794	2.58e-05	0.000225431
ENSCAFG00000013289	55.1906	1.61654	0.384382	4.20555	2.6e-05	0.000227481
ENSCAFG00000003678	1000.67	1.37015	0.32604	4.2024	2.64e-05	0.000230439
ENSCAFG00000003961	129.574	-1.50369	0.357827	-4.20229	2.64e-05	0.000230439
ENSCAFG00000016837	223.542	-1.13999	0.27154	-4.19826	2.69e-05	0.000234401
ENSCAFG00000005462	161.517	-1.39686	0.332851	-4.19666	2.71e-05	0.000235877
ENSCAFG00000020106	61.278	-1.6828	0.401033	-4.19617	2.71e-05	0.000236214
ENSCAFG00000010719	14.3097	-3.42321	0.816246	-4.19384	2.74e-05	0.000238469
ENSCAFG00000015354	255.489	1.19649	0.285455	4.19153	2.77e-05	0.000240733
ENSCAFG00000001766	612.874	-1.12663	0.268799	-4.19136	2.77e-05	0.000240733
ENSCAFG00000018220	87.925	-1.45036	0.346136	-4.19016	2.79e-05	0.000241828
ENSCAFG00000014874	124.237	1.30334	0.311298	4.1868	2.83e-05	0.000245247
ENSCAFG00000017110	13642.6	1.08704	0.259669	4.18625	2.84e-05	0.00024566
ENSCAFG00000015428	30.03	-2.2289	0.532751	-4.18377	2.87e-05	0.000248176
ENSCAFG00000003918	417.13	1.0244	0.244967	4.18177	2.89e-05	0.000249991
ENSCAFG00000013538	127.148	-1.31628	0.314812	-4.18116	2.9e-05	0.000250474
ENSCAFG00000007400	21.1013	2.89949	0.69366	4.17999	2.92e-05	0.000251514
ENSCAFG00000004980	8519.41	1.06824	0.255568	4.17988	2.92e-05	0.000251514
ENSCAFG00000000827	35.9423	-2.00314	0.479334	-4.17902	2.93e-05	0.000252011
ENSCAFG00000016339	139.486	1.34831	0.322646	4.17892	2.93e-05	0.000252011
ENSCAFG00000013123	39.9713	-1.92103	0.459864	-4.17739	2.95e-05	0.000253523
ENSCAFG00000010049	8.89628	5.12405	1.22684	4.17663	2.96e-05	0.000254182
ENSCAFG00000014543	383.497	-1.10063	0.263554	-4.1761	2.97e-05	0.000254584
ENSCAFG00000001596	25.163	-2.60916	0.625142	-4.17372	3e-05	0.000257071
ENSCAFG00000013258	1093.37	-1.32168	0.31713	-4.16763	3.08e-05	0.000263835
ENSCAFG00000017484	2331.8	-1.10921	0.266292	-4.16537	3.11e-05	0.000265865
ENSCAFG00000016398	286.477	-1.1895	0.285761	-4.16258	3.15e-05	0.000268937
ENSCAFG00000018040	3518.31	-1.05345	0.253206	-4.16045	3.18e-05	0.000271264
ENSCAFG00000000393	626.803	1.08939	0.261967	4.15849	3.2e-05	0.000273392
ENSCAFG00000006241	1288.84	1.17193	0.281938	4.15668	3.23e-05	0.000275368
ENSCAFG00000005062	263.205	-1.20392	0.289775	-4.15469	3.26e-05	0.000277573
ENSCAFG00000009007	23.0896	-2.57572	0.620202	-4.15303	3.28e-05	0.000279385
ENSCAFG00000009824	1619.36	1.10143	0.265292	4.15175	3.3e-05	0.000280743
ENSCAFG00000010652	4432.39	1.15089	0.277239	4.15124	3.31e-05	0.000281161
ENSCAFG00000008491	115.345	-1.47005	0.354231	-4.14998	3.33e-05	0.000282504
ENSCAFG00000004450	226.696	-1.11847	0.269619	-4.14835	3.35e-05	0.00028432
ENSCAFG00000010547	146.315	-1.42677	0.34397	-4.14793	3.35e-05	0.000284626
ENSCAFG00000004320	2982.81	1.14197	0.275335	4.14757	3.36e-05	0.000284866
ENSCAFG00000019973	690.999	1.02758	0.247844	4.14608	3.38e-05	0.00028652
ENSCAFG00000010585	88.6129	-1.82451	0.440076	-4.1459	3.38e-05	0.000286534
ENSCAFG00000004623	356.802	-1.104	0.266298	-4.14572	3.39e-05	0.000286543
ENSCAFG00000014648	844.896	1.00059	0.241394	4.14505	3.4e-05	0.000287172
ENSCAFG00000007661	91.5795	1.48623	0.358669	4.14374	3.42e-05	0.000288606
ENSCAFG00000019972	907.405	1.01348	0.244681	4.14206	3.44e-05	0.000290519
ENSCAFG00000001424	373.088	-1.10791	0.267508	-4.14159	3.45e-05	0.000290898
ENSCAFG00000000143	6.442	5.74218	1.38683	4.14049	3.47e-05	0.000292082
ENSCAFG00000001432	457.596	1.25867	0.304222	4.13733	3.51e-05	0.00029592
ENSCAFG00000016361	1208.25	-1.48336	0.358971	-4.13226	3.59e-05	0.0003023
ENSCAFG00000011806	250.959	-1.18007	0.285647	-4.13121	3.61e-05	0.000303077
ENSCAFG00000009203	31.2481	-2.38058	0.576248	-4.13118	3.61e-05	0.000303077
ENSCAFG00000004604	102.128	-1.50998	0.36551	-4.13117	3.61e-05	0.000303077
ENSCAFG00000016542	175.236	-1.18884	0.287798	-4.1308	3.61e-05	0.000303344
ENSCAFG00000012122	6.66898	-5.72675	1.38739	-4.12771	3.66e-05	0.000307006
ENSCAFG00000000277	421.599	1.53003	0.370689	4.12754	3.67e-05	0.000307006
ENSCAFG00000024955	8487.49	1.08279	0.262478	4.12526	3.7e-05	0.000309842
ENSCAFG00000011924	876.196	1.26753	0.307382	4.12363	3.73e-05	0.00031182
ENSCAFG00000017453	791.513	-1.46322	0.35494	-4.12245	3.75e-05	0.000313185
ENSCAFG00000015674	522.04	-1.10141	0.267466	-4.11793	3.82e-05	0.000319166
ENSCAFG00000005497	2626.26	-1.1368	0.276248	-4.11515	3.87e-05	0.0003228
ENSCAFG00000001873	2168.61	1.40758	0.342141	4.11404	3.89e-05	0.000324124
ENSCAFG00000011376	20607.5	-1.09175	0.265404	-4.11356	3.9e-05	0.00032456
ENSCAFG00000016732	842.694	-1.03956	0.252798	-4.11223	3.92e-05	0.000326207
ENSCAFG00000003263	5441.64	1.10892	0.26982	4.10984	3.96e-05	0.000329371
ENSCAFG00000014136	453.759	-1.38481	0.337022	-4.10896	3.97e-05	0.000330386
ENSCAFG00000014619	311.705	-1.20389	0.293232	-4.10559	4.03e-05	0.000335002
ENSCAFG00000001756	310.563	1.18223	0.287979	4.10527	4.04e-05	0.000335222
ENSCAFG00000010111	994.141	1.25919	0.306994	4.1017	4.1e-05	0.000340196
ENSCAFG00000023335	236.497	1.33408	0.325355	4.10039	4.12e-05	0.000341877
ENSCAFG00000002772	768.489	-1.24016	0.302536	-4.09922	4.15e-05	0.000343357
ENSCAFG00000008921	1125.13	1.1353	0.276976	4.0989	4.15e-05	0.000343593
ENSCAFG00000012129	459.088	-1.29731	0.316602	-4.09761	4.17e-05	0.000345267
ENSCAFG00000016825	79.0632	-1.48762	0.363164	-4.09627	4.2e-05	0.000347012
ENSCAFG00000030747	7545.18	1.00091	0.244412	4.0952	4.22e-05	0.00034838
ENSCAFG00000020256	128.589	1.51321	0.369615	4.09402	4.24e-05	0.000349895
ENSCAFG00000005194	637.787	-1.15718	0.282859	-4.09103	4.29e-05	0.000354191
ENSCAFG00000010201	255.592	-1.23008	0.300747	-4.0901	4.31e-05	0.000355359
ENSCAFG00000013238	404.078	-1.0948	0.267856	-4.08727	4.36e-05	0.000359203
ENSCAFG00000032463	485.984	1.27534	0.312129	4.08593	4.39e-05	0.000361024
ENSCAFG00000012546	393.977	-1.16695	0.285909	-4.08154	4.47e-05	0.000367651
ENSCAFG00000018838	348.592	1.36573	0.334773	4.07958	4.51e-05	0.000370509
ENSCAFG00000019416	180.609	-1.14883	0.281635	-4.07915	4.52e-05	0.000370935
ENSCAFG00000017645	1571.91	1.07661	0.264198	4.07501	4.6e-05	0.000377059
ENSCAFG00000016060	2797.24	-1.11211	0.272956	-4.07433	4.61e-05	0.000377891
ENSCAFG00000003875	109.125	1.42205	0.349048	4.0741	4.62e-05	0.000377972
ENSCAFG00000005617	526.314	1.23569	0.303315	4.07395	4.62e-05	0.000377972
ENSCAFG00000020156	168.924	-1.43931	0.353601	-4.07043	4.69e-05	0.000383459
ENSCAFG00000013894	316.367	-1.10992	0.272802	-4.06859	4.73e-05	0.000386224
ENSCAFG00000002649	3105.72	-1.11532	0.27419	-4.06768	4.75e-05	0.000387454
ENSCAFG00000005874	447.45	-1.08191	0.266037	-4.06675	4.77e-05	0.000388454
ENSCAFG00000001834	1051.71	-1.08049	0.265715	-4.06633	4.78e-05	0.000388714
ENSCAFG00000018231	747.615	-1.0898	0.268018	-4.06614	4.78e-05	0.000388714
ENSCAFG00000032595	580.668	1.07627	0.264694	4.0661	4.78e-05	0.000388714
ENSCAFG00000016820	25.9842	-2.49082	0.612704	-4.06529	4.8e-05	0.000389788
ENSCAFG00000014854	128.515	-1.34204	0.330359	-4.06237	4.86e-05	0.000393867
ENSCAFG00000017408	1054.97	-1.1172	0.27527	-4.05855	4.94e-05	0.000399814
ENSCAFG00000001148	1287.34	-1.26213	0.31111	-4.05685	4.97e-05	0.000402159
ENSCAFG00000016501	28.8758	-2.23279	0.550787	-4.05382	5.04e-05	0.000407118
ENSCAFG00000008499	15.2874	-3.57027	0.881448	-4.05046	5.11e-05	0.000412729
ENSCAFG00000024217	712.37	1.25345	0.309594	4.04868	5.15e-05	0.000415591
ENSCAFG00000004558	17.4183	-2.78578	0.688272	-4.0475	5.18e-05	0.000417388
ENSCAFG00000011790	47.3283	-1.76012	0.435366	-4.04285	5.28e-05	0.000425177
ENSCAFG00000028917	1991.28	1.0503	0.25993	4.04072	5.33e-05	0.00042857
ENSCAFG00000000238	362.253	-1.22339	0.302769	-4.04066	5.33e-05	0.00042857
ENSCAFG00000007934	8529.15	1.00781	0.249462	4.03995	5.35e-05	0.000429571
ENSCAFG00000019810	236.594	-1.06869	0.264628	-4.03847	5.38e-05	0.000431986
ENSCAFG00000019840	5568.42	1.13253	0.280645	4.03545	5.45e-05	0.000437214
ENSCAFG00000009367	482.563	-1.02011	0.252796	-4.03532	5.45e-05	0.000437214
ENSCAFG00000003960	45.6545	-1.74074	0.431486	-4.03428	5.48e-05	0.000438837
ENSCAFG00000006678	272.56	1.1412	0.282931	4.03349	5.5e-05	0.000439872
ENSCAFG00000022723	119636	1.21504	0.301244	4.03341	5.5e-05	0.000439872
ENSCAFG00000001303	7.59885	5.49615	1.363	4.03241	5.52e-05	0.000441435
ENSCAFG00000001544	2581.84	1.01079	0.250711	4.03169	5.54e-05	0.000442476
ENSCAFG00000011853	719.213	-1.22405	0.303631	-4.03139	5.54e-05	0.000442745
ENSCAFG00000020254	1415.11	-1.04289	0.258939	-4.02754	5.64e-05	0.00044973
ENSCAFG00000005042	1777.18	1.09409	0.271811	4.02519	5.69e-05	0.00045363
ENSCAFG00000019829	110.75	-1.31433	0.326581	-4.02451	5.71e-05	0.000454485
ENSCAFG00000009052	505.61	1.084	0.269361	4.02433	5.71e-05	0.000454485
ENSCAFG00000017207	1986.56	1.01697	0.252714	4.0242	5.72e-05	0.000454485
ENSCAFG00000007831	380.134	-1.08368	0.269298	-4.0241	5.72e-05	0.000454485
ENSCAFG00000018888	1165.3	-1.17501	0.29213	-4.02223	5.77e-05	0.000457795
ENSCAFG00000003109	1600.23	-1.17255	0.291754	-4.01898	5.85e-05	0.000463828
ENSCAFG00000010497	299.744	-1.15366	0.287149	-4.01763	5.88e-05	0.000466163
ENSCAFG00000003104	1206.24	-1.2176	0.303278	-4.01479	5.95e-05	0.000470522
ENSCAFG00000031382	97.1702	-1.3557	0.337812	-4.01319	5.99e-05	0.000473412
ENSCAFG00000012683	233.092	1.1027	0.275255	4.00612	6.17e-05	0.00048745
ENSCAFG00000007515	169.776	1.23498	0.308304	4.00574	6.18e-05	0.00048791
ENSCAFG00000004527	69.864	-1.52257	0.380134	-4.00535	6.19e-05	0.000488388
ENSCAFG00000001502	108.375	-1.52561	0.380962	-4.00463	6.21e-05	0.000489542
ENSCAFG00000000691	3216.81	-1.06933	0.267072	-4.0039	6.23e-05	0.000490711
ENSCAFG00000015861	713.861	1.28224	0.320272	4.00361	6.24e-05	0.00049099
ENSCAFG00000011956	66.7791	1.71123	0.427509	4.0028	6.26e-05	0.000492143
ENSCAFG00000010120	313.418	-1.21615	0.303831	-4.00273	6.26e-05	0.000492143
ENSCAFG00000002288	622.474	1.05084	0.26258	4.00196	6.28e-05	0.000493403
ENSCAFG00000000959	315.104	-1.32653	0.331963	-3.99603	6.44e-05	0.000505571
ENSCAFG00000007179	1976.59	1.14132	0.285659	3.99538	6.46e-05	0.000506618
ENSCAFG00000018726	468.883	-1.51018	0.378047	-3.99468	6.48e-05	0.000507789
ENSCAFG00000018075	249.679	-1.25637	0.314665	-3.99272	6.53e-05	0.000511652
ENSCAFG00000012212	326.611	1.15069	0.288374	3.99029	6.6e-05	0.000516576
ENSCAFG00000000901	892.413	1.0474	0.26264	3.98797	6.66e-05	0.000520946
ENSCAFG00000001439	141.566	-1.32922	0.333366	-3.98728	6.68e-05	0.000522097
ENSCAFG00000017942	545.278	-1.00524	0.252148	-3.98672	6.7e-05	0.000522983
ENSCAFG00000012569	487.701	-1.02658	0.257553	-3.98589	6.72e-05	0.00052445
ENSCAFG00000018891	219.489	1.05962	0.266051	3.98277	6.81e-05	0.000531032
ENSCAFG00000008647	2319.13	-1.01228	0.254206	-3.98212	6.83e-05	0.00053212
ENSCAFG00000003102	432.855	1.0111	0.253938	3.9817	6.84e-05	0.000532712
ENSCAFG00000024189	41.4406	-1.86122	0.467812	-3.97856	6.93e-05	0.000539419
ENSCAFG00000023975	43.5065	1.72507	0.434076	3.97411	7.06e-05	0.000549238
ENSCAFG00000024175	1071.79	-1.08848	0.273995	-3.97263	7.11e-05	0.000551931
ENSCAFG00000003319	748.609	1.41306	0.355716	3.97244	7.11e-05	0.000552003
ENSCAFG00000003000	2586.78	1.01671	0.255986	3.97172	7.14e-05	0.000553285
ENSCAFG00000016404	426.691	-1.04243	0.262542	-3.97053	7.17e-05	0.000555529
ENSCAFG00000007747	260.793	1.07984	0.271969	3.97044	7.17e-05	0.000555529
ENSCAFG00000002600	24.5579	-2.50639	0.631561	-3.96857	7.23e-05	0.000558987
ENSCAFG00000002663	80.4137	1.4593	0.367725	3.96845	7.23e-05	0.000558987
ENSCAFG00000020309	262.337	1.12092	0.282465	3.96834	7.24e-05	0.000558987
ENSCAFG00000014927	209.616	-1.07661	0.271302	-3.96832	7.24e-05	0.000558987
ENSCAFG00000013940	606.921	1.12004	0.282347	3.9669	7.28e-05	0.000561578
ENSCAFG00000007870	214.975	-1.13134	0.285268	-3.9659	7.31e-05	0.000563277
ENSCAFG00000008023	65.2736	-1.48109	0.373461	-3.96586	7.31e-05	0.000563277
ENSCAFG00000010961	2254.9	1.05329	0.265617	3.96544	7.33e-05	0.000563904
ENSCAFG00000008601	918.908	-1.11736	0.281846	-3.96445	7.36e-05	0.000565101
ENSCAFG00000018059	115.745	1.68846	0.426081	3.96277	7.41e-05	0.000568733
ENSCAFG00000013329	24.2338	-2.24504	0.566595	-3.96234	7.42e-05	0.000569345
ENSCAFG00000017040	1738.27	-1.23261	0.311114	-3.96193	7.43e-05	0.000569594
ENSCAFG00000007167	1448.47	-1.12995	0.285298	-3.9606	7.48e-05	0.000572401
ENSCAFG00000024385	426.454	-1.19751	0.30237	-3.9604	7.48e-05	0.00057249
ENSCAFG00000031845	167.986	1.25738	0.317952	3.95463	7.67e-05	0.000585719
ENSCAFG00000010397	16.2045	-2.93115	0.741616	-3.95238	7.74e-05	0.000590851
ENSCAFG00000031142	67.8798	-1.62623	0.411892	-3.94818	7.87e-05	0.000600909
ENSCAFG00000017531	1425.23	-1.02472	0.259582	-3.94757	7.89e-05	0.000602052
ENSCAFG00000013383	1320.1	-1.04546	0.265101	-3.94362	8.03e-05	0.000610849
ENSCAFG00000016679	128.707	-1.3428	0.340621	-3.94221	8.07e-05	0.000614036
ENSCAFG00000012013	879.094	-1.08151	0.27437	-3.94179	8.09e-05	0.000614713
ENSCAFG00000012015	2419.02	1.24407	0.31565	3.94131	8.1e-05	0.000615549
ENSCAFG00000000994	1489.16	1.32258	0.335642	3.94046	8.13e-05	0.000617326
ENSCAFG00000015872	461.339	-1.10411	0.280316	-3.9388	8.19e-05	0.000621206
ENSCAFG00000018254	301.366	-1.22084	0.31002	-3.93793	8.22e-05	0.000623049
ENSCAFG00000016601	2931.36	-1.1182	0.284062	-3.93645	8.27e-05	0.000626487
ENSCAFG00000032483	470.855	1.0584	0.269152	3.93236	8.41e-05	0.000636838
ENSCAFG00000024952	4214.78	1.12477	0.286088	3.93156	8.44e-05	0.000638527
ENSCAFG00000003748	287.531	1.26309	0.32143	3.9296	8.51e-05	0.000643346
ENSCAFG00000015594	810.3	-1.09	0.277403	-3.9293	8.52e-05	0.000643731
ENSCAFG00000011617	66.684	-1.46742	0.373558	-3.92823	8.56e-05	0.000646175
ENSCAFG00000010199	315.49	-1.19671	0.304702	-3.92748	8.58e-05	0.000647749
ENSCAFG00000018930	360.224	-1.09667	0.279458	-3.92426	8.7e-05	0.000655625
ENSCAFG00000002118	1416.18	1.02015	0.26003	3.9232	8.74e-05	0.000658082
ENSCAFG00000017060	117.467	-1.34932	0.344042	-3.92196	8.78e-05	0.000661058
ENSCAFG00000008038	698.865	1.15302	0.294068	3.92094	8.82e-05	0.000663439
ENSCAFG00000006489	426.741	1.12736	0.287597	3.91994	8.86e-05	0.000665753
ENSCAFG00000005097	549.347	-1.10402	0.281661	-3.91968	8.87e-05	0.000666031
ENSCAFG00000019924	81.0606	-1.38252	0.352755	-3.91922	8.88e-05	0.000666891
ENSCAFG00000001289	264.818	-1.02421	0.261399	-3.91818	8.92e-05	0.000669313
ENSCAFG00000010958	1868.53	-1.09725	0.280055	-3.91797	8.93e-05	0.000669459
ENSCAFG00000017201	233.667	-1.03544	0.264353	-3.91688	8.97e-05	0.000671949
ENSCAFG00000004116	920.18	1.02618	0.262012	3.91652	8.98e-05	0.000672205
ENSCAFG00000020190	1903.58	1.12576	0.287458	3.91626	8.99e-05	0.00067249
ENSCAFG00000009773	832.673	-1.29229	0.33049	-3.91021	9.22e-05	0.000688263
ENSCAFG00000016132	2433.82	-1.25815	0.321762	-3.91019	9.22e-05	0.000688263
ENSCAFG00000017886	86.4893	-1.74506	0.44646	-3.90866	9.28e-05	0.000691748
ENSCAFG00000000897	41.792	-1.92009	0.491307	-3.90814	9.3e-05	0.000692803
ENSCAFG00000007932	1921.13	1.00733	0.257782	3.90767	9.32e-05	0.000693422
ENSCAFG00000020153	24.083	-2.96262	0.758201	-3.90744	9.33e-05	0.000693422
ENSCAFG00000009306	35.7341	-1.94235	0.497092	-3.90742	9.33e-05	0.000693422
ENSCAFG00000003282	100.496	-1.39536	0.357116	-3.9073	9.33e-05	0.000693422
ENSCAFG00000014083	57.2724	-1.52543	0.390493	-3.90642	9.37e-05	0.000695509
ENSCAFG00000013934	5085.41	1.01184	0.259056	3.90589	9.39e-05	0.00069658
ENSCAFG00000009703	226.235	-1.05027	0.268989	-3.90452	9.44e-05	0.00069964
ENSCAFG00000005846	18.3509	-2.69907	0.691535	-3.90302	9.5e-05	0.00070353
ENSCAFG00000019223	246.319	-1.37901	0.353424	-3.90186	9.55e-05	0.000706476
ENSCAFG00000010367	8.13807	4.56348	1.17076	3.89789	9.7e-05	0.00071631
ENSCAFG00000001128	49.7116	-1.73182	0.444403	-3.89697	9.74e-05	0.000718583
ENSCAFG00000019059	992.266	1.11391	0.285931	3.89573	9.79e-05	0.000721784
ENSCAFG00000002342	6.58275	5.04595	1.29575	3.89424	9.85e-05	0.000725772
ENSCAFG00000019387	1283.35	-1.03192	0.265014	-3.89382	9.87e-05	0.000726586
ENSCAFG00000001706	428.668	1.10048	0.282698	3.89279	9.91e-05	0.000728486
ENSCAFG00000010571	1741.93	1.01968	0.261947	3.89272	9.91e-05	0.000728486
ENSCAFG00000019247	356.103	-1.28161	0.329476	-3.88984	0.00010031	0.000736244
ENSCAFG00000019837	25.8018	-2.22363	0.571741	-3.88923	0.000100565	0.000737646
ENSCAFG00000017524	523.887	1.08549	0.279154	3.88849	0.000100872	0.000739428
ENSCAFG00000005841	70.8674	1.55364	0.39987	3.88538	0.000102172	0.000748482
ENSCAFG00000029436	632.215	1.10184	0.284062	3.87887	0.000104945	0.000767819
ENSCAFG00000005281	225.787	1.05963	0.273193	3.87868	0.000105023	0.000767903
ENSCAFG00000016326	248.55	-1.10003	0.283676	-3.87778	0.000105415	0.000770287
ENSCAFG00000007839	555.136	1.10038	0.284049	3.87391	0.000107102	0.000782113
ENSCAFG00000029570	15.4405	-2.77487	0.716528	-3.87265	0.000107657	0.000785669
ENSCAFG00000024587	14.1175	2.85079	0.736303	3.87177	0.000108049	0.000787536
ENSCAFG00000006785	24.7132	-2.2328	0.576745	-3.87139	0.000108218	0.000788267
ENSCAFG00000015735	494.641	-1.05449	0.272469	-3.87011	0.000108788	0.000791923
ENSCAFG00000003296	149.738	-1.12042	0.289648	-3.86821	0.000109636	0.000797121
ENSCAFG00000011181	731.104	-1.01855	0.263314	-3.8682	0.00010964	0.000797121
ENSCAFG00000005861	478.949	1.05326	0.272301	3.86801	0.000109729	0.000797266
ENSCAFG00000019963	1090.56	-1.13177	0.292736	-3.86619	0.000110549	0.000802714
ENSCAFG00000012457	550.145	1.02876	0.266146	3.8654	0.000110906	0.000804352
ENSCAFG00000007053	502.62	1.13211	0.292885	3.86536	0.000110926	0.000804352
ENSCAFG00000014944	1405.44	-1.15665	0.299244	-3.86523	0.000110984	0.000804352
ENSCAFG00000030300	419.595	-1.07102	0.27714	-3.86454	0.000111301	0.000806144
ENSCAFG00000013069	79.4707	-1.34131	0.347155	-3.86372	0.000111672	0.000808323
ENSCAFG00000015894	244.954	1.22446	0.317088	3.86159	0.000112651	0.000814904
ENSCAFG00000013955	697.715	1.18909	0.308139	3.85895	0.000113875	0.000823242
ENSCAFG00000031039	2732.05	1.19769	0.310458	3.85783	0.000114398	0.000825984
ENSCAFG00000016494	33.4718	-1.9038	0.493777	-3.85559	0.000115453	0.000832561
ENSCAFG00000009738	36.4448	-1.93629	0.502318	-3.85472	0.000115863	0.000834992
ENSCAFG00000012043	347.021	1.00801	0.261767	3.85078	0.000117743	0.000848013
ENSCAFG00000013037	155.865	-1.13908	0.296085	-3.84715	0.000119502	0.000859072
ENSCAFG00000012511	72.2391	-1.4829	0.385491	-3.84679	0.000119675	0.000859379
ENSCAFG00000001090	422.082	1.02424	0.266276	3.84652	0.000119807	0.00085966
ENSCAFG00000008101	83.5818	1.59322	0.414262	3.84592	0.000120099	0.00086087
ENSCAFG00000019603	181.389	-1.04785	0.272461	-3.84587	0.000120125	0.00086087
ENSCAFG00000018736	1624.52	-1.05217	0.273597	-3.8457	0.000120209	0.000860939
ENSCAFG00000014153	754.442	-1.23129	0.320263	-3.84462	0.000120742	0.000864216
ENSCAFG00000012180	474.744	-1.21783	0.316834	-3.84375	0.000121166	0.000866717
ENSCAFG00000004523	28.6984	-2.03411	0.529522	-3.84141	0.000122327	0.00087448
ENSCAFG00000015404	641.261	-1.02782	0.267669	-3.83989	0.000123087	0.000879368
ENSCAFG00000018870	1245.78	1.34328	0.350026	3.83765	0.000124217	0.000886344
ENSCAFG00000019170	231.681	1.1026	0.287348	3.83714	0.000124477	0.000887116
ENSCAFG00000016981	426.134	-1.25007	0.325848	-3.83636	0.000124874	0.000889378
ENSCAFG00000000790	372.932	-1.36078	0.354949	-3.83375	0.000126203	0.00089774
ENSCAFG00000012027	114.639	-1.19179	0.311008	-3.83201	0.000127099	0.000903552
ENSCAFG00000000067	54.9943	-1.5165	0.395877	-3.83075	0.000127753	0.000907085
ENSCAFG00000029558	64.5912	-1.49024	0.389191	-3.82906	0.000128632	0.000911081
ENSCAFG00000012888	3669.51	1.1593	0.302927	3.82699	0.000129722	0.000918241
ENSCAFG00000008857	77.1502	-1.42399	0.372234	-3.82552	0.000130497	0.00092316
ENSCAFG00000003370	51.2944	-1.52727	0.399273	-3.82513	0.000130702	0.000924045
ENSCAFG00000007538	45.2321	-1.61841	0.423159	-3.82459	0.000130991	0.00092501
ENSCAFG00000004698	432.902	-1.02842	0.268897	-3.82457	0.000130999	0.00092501
ENSCAFG00000016840	65.7708	-1.40396	0.367227	-3.82313	0.000131768	0.000929874
ENSCAFG00000019824	31.6159	-1.93641	0.507026	-3.81915	0.000133912	0.000943848
ENSCAFG00000019551	136.693	1.18628	0.310634	3.8189	0.000134046	0.000944216
ENSCAFG00000020039	232.942	-1.35004	0.353575	-3.81826	0.000134399	0.000946121
ENSCAFG00000019660	127.067	-1.44797	0.379622	-3.81424	0.000136605	0.000960479
ENSCAFG00000019848	39.8611	-2.04657	0.536599	-3.81396	0.000136758	0.000960972
ENSCAFG00000019426	23.7273	-2.44725	0.642002	-3.81191	0.000137896	0.000967789
ENSCAFG00000003991	140.943	-1.15792	0.303989	-3.8091	0.000139474	0.000978269
ENSCAFG00000005101	5590.16	1.13914	0.299278	3.80629	0.000141066	0.000988834
ENSCAFG00000016836	35.1463	-1.79287	0.471221	-3.80472	0.000141963	0.000994259
ENSCAFG00000002357	67.6984	-1.43697	0.377803	-3.80349	0.000142672	0.000998272
ENSCAFG00000001919	99.2079	-1.38395	0.363957	-3.8025	0.000143241	0.00100104
ENSCAFG00000019514	49.1008	-1.85037	0.486886	-3.80042	0.00014445	0.00100888
ENSCAFG00000018275	72.241	-1.37265	0.361317	-3.79903	0.000145264	0.00101333
ENSCAFG00000005113	2133.03	1.17734	0.310075	3.79694	0.000146495	0.0010213
ENSCAFG00000001630	17506.6	-1.20913	0.318573	-3.79546	0.000147368	0.00102677
ENSCAFG00000010355	561.457	-1.07731	0.28393	-3.79428	0.000148073	0.00103044
ENSCAFG00000018545	222.15	1.0993	0.289864	3.79248	0.00014915	0.00103731
ENSCAFG00000008801	12.1457	-3.88655	1.02579	-3.78882	0.000151361	0.00105205
ENSCAFG00000008157	251.642	1.08809	0.287252	3.78794	0.000151904	0.00105519
ENSCAFG00000007947	240.903	-1.0183	0.268901	-3.7869	0.000152536	0.00105831
ENSCAFG00000010292	2703.03	-1.00669	0.265871	-3.78638	0.000152857	0.00105932
ENSCAFG00000031182	161.243	1.16091	0.306604	3.78637	0.000152866	0.00105932
ENSCAFG00000025113	370.025	1.00706	0.266012	3.78577	0.000153235	0.00106124
ENSCAFG00000007009	260.277	1.07346	0.283606	3.78506	0.000153672	0.00106363
ENSCAFG00000031286	396.225	1.17485	0.310456	3.78428	0.000154155	0.00106633
ENSCAFG00000031013	1515.04	1.01915	0.269412	3.78289	0.000155019	0.00107167
ENSCAFG00000016300	57.7726	-1.53539	0.405946	-3.78227	0.000155407	0.00107306
ENSCAFG00000020348	876.501	1.005	0.265733	3.782	0.000155572	0.00107356
ENSCAFG00000013353	362.281	1.01053	0.267244	3.7813	0.000156013	0.00107404
ENSCAFG00000002199	928.457	1.12833	0.298404	3.7812	0.000156071	0.00107404
ENSCAFG00000025598	201.708	-1.19495	0.316028	-3.78115	0.000156108	0.00107404
ENSCAFG00000017827	62.6504	-1.6019	0.42411	-3.7771	0.000158667	0.00109035
ENSCAFG00000019316	34.2524	-1.8447	0.488573	-3.77569	0.000159566	0.00109588
ENSCAFG00000001847	569.613	-1.04341	0.276606	-3.77218	0.00016183	0.00110878
ENSCAFG00000007060	86.6267	1.2845	0.340539	3.77196	0.000161971	0.00110909
ENSCAFG00000019072	118.501	1.35495	0.359383	3.77021	0.000163113	0.00111559
ENSCAFG00000001092	164.356	-1.44725	0.383927	-3.76959	0.000163517	0.00111769
ENSCAFG00000014630	2609.95	1.01682	0.269796	3.76884	0.000164005	0.00112013
ENSCAFG00000015180	2003.72	1.13049	0.299964	3.76875	0.000164067	0.00112013
ENSCAFG00000010123	127.665	1.19275	0.316541	3.76806	0.00016452	0.00112255
ENSCAFG00000008174	795.547	1.16675	0.309818	3.76593	0.000165933	0.00113152
ENSCAFG00000017113	57.3034	-1.58683	0.421551	-3.76425	0.000167049	0.00113814
ENSCAFG00000005126	73.2431	-1.57208	0.417643	-3.76417	0.0001671	0.00113814
ENSCAFG00000011594	29.5695	-1.97475	0.524665	-3.76382	0.000167336	0.00113907
ENSCAFG00000005564	1966.94	-1.14528	0.304404	-3.76238	0.000168305	0.00114496
ENSCAFG00000009591	68.3367	-1.44987	0.385374	-3.76224	0.0001684	0.00114496
ENSCAFG00000020167	97.8507	-1.34108	0.356674	-3.75997	0.000169936	0.00115473
ENSCAFG00000011358	277.387	-1.044	0.277746	-3.75881	0.000170724	0.00115939
ENSCAFG00000012219	398.269	-1.01183	0.269235	-3.75816	0.000171167	0.00116062
ENSCAFG00000000676	64.6457	1.48908	0.396262	3.75781	0.000171406	0.00116084
ENSCAFG00000008624	360.582	1.05797	0.281542	3.75776	0.00017144	0.00116084
ENSCAFG00000003018	86.4342	-1.29702	0.345175	-3.75756	0.000171578	0.00116098
ENSCAFG00000003916	25.8927	-2.01744	0.536919	-3.75744	0.000171661	0.00116098
ENSCAFG00000018428	196.723	-1.14267	0.304373	-3.75419	0.0001739	0.00117474
ENSCAFG00000002755	191.229	1.38662	0.369375	3.75397	0.000174059	0.00117513
ENSCAFG00000019414	166.68	-1.37372	0.366239	-3.75087	0.00017622	0.00118833
ENSCAFG00000000297	46.9083	-1.55018	0.413494	-3.74897	0.000177561	0.00119667
ENSCAFG00000006369	57.2444	-1.53162	0.408576	-3.74868	0.00017777	0.00119738
ENSCAFG00000007068	148.447	-1.23558	0.329652	-3.74814	0.000178147	0.00119922
ENSCAFG00000018436	374.987	-1.18307	0.315656	-3.74798	0.000178266	0.00119932
ENSCAFG00000014526	73.098	-1.3269	0.354519	-3.74283	0.000181961	0.00121991
ENSCAFG00000005737	6.9452	4.48699	1.19899	3.7423	0.000182344	0.00122177
ENSCAFG00000016029	407.861	-1.08046	0.288746	-3.74191	0.000182629	0.00122296
ENSCAFG00000017305	512.079	1.03335	0.276374	3.73897	0.000184776	0.00123633
ENSCAFG00000004726	359.837	-1.07918	0.28875	-3.73743	0.000185914	0.0012428
ENSCAFG00000016947	2252.82	1.05789	0.283187	3.73568	0.00018721	0.00125074
ENSCAFG00000029752	833.835	1.02992	0.275897	3.733	0.000189213	0.00126266
ENSCAFG00000018859	80.9794	-1.33727	0.358462	-3.73058	0.000191042	0.00127413
ENSCAFG00000023616	115.546	-1.22283	0.327806	-3.73034	0.000191222	0.00127459
ENSCAFG00000001094	625.984	1.03441	0.277347	3.72965	0.000191746	0.00127661
ENSCAFG00000029972	30.9611	-1.98274	0.531666	-3.72929	0.000192022	0.00127771
ENSCAFG00000014621	6.27687	4.95431	1.32877	3.72851	0.000192619	0.00127947
ENSCAFG00000004859	234.015	1.25229	0.336164	3.72523	0.000195137	0.0012947
ENSCAFG00000001626	27.7152	-2.22285	0.596847	-3.72433	0.000195836	0.0012986
ENSCAFG00000009884	109.423	1.41516	0.380509	3.71913	0.000199908	0.00132153
ENSCAFG00000002253	389.168	-1.08074	0.290596	-3.71904	0.000199982	0.00132153
ENSCAFG00000001997	5.43771	5.43339	1.46131	3.71817	0.000200667	0.00132454
ENSCAFG00000005470	790.82	1.03638	0.278767	3.71772	0.000201025	0.00132615
ENSCAFG00000012083	75.1773	-1.53188	0.412202	-3.71634	0.000202133	0.00133193
ENSCAFG00000029045	282.185	-1.00385	0.270188	-3.71537	0.000202909	0.00133628
ENSCAFG00000005896	122.059	-1.24042	0.333971	-3.71414	0.000203894	0.001342
ENSCAFG00000016133	1774.67	-1.12478	0.302918	-3.71315	0.000204696	0.00134651
ENSCAFG00000003426	15.1409	2.79724	0.754177	3.70899	0.000208084	0.00136802
ENSCAFG00000005800	116.576	-1.25544	0.33852	-3.70862	0.000208389	0.00136924
ENSCAFG00000005593	39.4337	-2.3786	0.641513	-3.7078	0.00020907	0.00137293
ENSCAFG00000004561	446.995	1.04308	0.28148	3.70571	0.000210802	0.00138195
ENSCAFG00000029625	24.5775	-2.29938	0.620646	-3.70482	0.000211541	0.00138601
ENSCAFG00000013831	105.61	1.22383	0.330466	3.70335	0.00021277	0.00139327
ENSCAFG00000012026	181.218	-1.11407	0.301033	-3.70084	0.000214883	0.00140631
ENSCAFG00000009689	189.881	-1.15547	0.312265	-3.70027	0.000215367	0.00140868
ENSCAFG00000023142	645.839	-1.37321	0.371469	-3.69671	0.000218409	0.00142776
ENSCAFG00000016257	245.721	-1.09214	0.295602	-3.69464	0.000220202	0.00143704
ENSCAFG00000006532	77.4417	-1.53124	0.414553	-3.69372	0.000220996	0.00144059
ENSCAFG00000015339	134.312	-1.10184	0.298473	-3.6916	0.000222846	0.00145183
ENSCAFG00000013794	236.789	1.04457	0.283095	3.68983	0.000224403	0.00145951
ENSCAFG00000006334	54.8309	-1.64508	0.445894	-3.6894	0.000224787	0.00146118
ENSCAFG00000009298	6297.87	1.11397	0.302094	3.68748	0.000226484	0.00146986
ENSCAFG00000011721	528.585	-1.05582	0.28635	-3.68717	0.00022676	0.00146986
ENSCAFG00000029297	663.95	1.00892	0.273656	3.68683	0.000227065	0.00147101
ENSCAFG00000015272	17.1078	7.54075	2.0464	3.68489	0.000228806	0.00148146
ENSCAFG00000000838	213.51	-1.0068	0.27355	-3.68048	0.000232793	0.00150643
ENSCAFG00000007141	30.9847	2.13949	0.581698	3.678	0.00023507	0.00151946
ENSCAFG00000017336	15.2053	-2.67675	0.727828	-3.67773	0.000235321	0.00152023
ENSCAFG00000012685	307.334	-1.22506	0.333271	-3.67588	0.000237027	0.0015304
ENSCAFG00000012545	196.117	1.08971	0.296479	3.6755	0.000237383	0.00153184
ENSCAFG00000016983	1577.63	1.01536	0.276263	3.67532	0.000237553	0.00153184
ENSCAFG00000002610	649.786	-1.0573	0.287744	-3.67444	0.000238375	0.00153566
ENSCAFG00000002753	16.0895	2.34829	0.639226	3.67365	0.000239114	0.00153956
ENSCAFG00000005530	2286.49	-1.14879	0.312862	-3.67187	0.000240782	0.00154944
ENSCAFG00000004383	43.4898	-1.99608	0.543941	-3.66967	0.000242866	0.00156198
ENSCAFG00000016412	92.809	-1.33798	0.364975	-3.66595	0.000246426	0.00158135
ENSCAFG00000008891	392.513	1.10991	0.302783	3.6657	0.000246667	0.00158201
ENSCAFG00000002179	433.447	1.01656	0.277345	3.66532	0.000247028	0.00158345
ENSCAFG00000007679	193.331	1.19379	0.325869	3.66342	0.000248872	0.00159261
ENSCAFG00000006042	224.681	-1.06955	0.292156	-3.66088	0.000251353	0.0016076
ENSCAFG00000030464	95.2159	1.24575	0.340357	3.66012	0.000252097	0.00161147
ENSCAFG00000001232	713.513	-1.01626	0.277753	-3.65887	0.000253325	0.00161842
ENSCAFG00000009857	187.126	1.13066	0.309098	3.65792	0.000254274	0.00162359
ENSCAFG00000016691	18.5079	-2.41724	0.660886	-3.65758	0.00025461	0.00162483
ENSCAFG00000014957	18.099	-2.56307	0.701206	-3.65523	0.000256947	0.00163793
ENSCAFG00000009653	144.615	-1.09348	0.299339	-3.65298	0.000259217	0.00165058
ENSCAFG00000001722	33.6394	-1.79566	0.492059	-3.64927	0.000262985	0.00167088
ENSCAFG00000012192	869.027	-1.03121	0.282632	-3.64859	0.000263684	0.0016744
ENSCAFG00000005579	51.544	-1.53438	0.420778	-3.64653	0.000265806	0.00168602
ENSCAFG00000028709	68.6056	-1.46812	0.402707	-3.64564	0.000266729	0.00169095
ENSCAFG00000005997	23743.7	1.13318	0.310843	3.64549	0.000266884	0.001691
ENSCAFG00000019260	779.541	-1.12869	0.309643	-3.64512	0.000267265	0.00169248
ENSCAFG00000019676	59.4819	-1.43236	0.393027	-3.64442	0.000267991	0.00169615
ENSCAFG00000005627	59.9962	-1.62327	0.445594	-3.64294	0.000269542	0.0017041
ENSCAFG00000025422	432.397	-1.04044	0.285709	-3.64159	0.000270959	0.00171211
ENSCAFG00000023704	151.358	-1.0798	0.296542	-3.64132	0.000271248	0.001713
ENSCAFG00000005594	26.7033	-1.90629	0.524443	-3.63488	0.000278111	0.00175539
ENSCAFG00000019802	57.4792	-1.6993	0.467749	-3.63293	0.000280224	0.00176775
ENSCAFG00000011354	23.693	-2.61042	0.719317	-3.62902	0.000284496	0.00179372
ENSCAFG00000000582	242.211	-1.00033	0.276063	-3.62355	0.000290589	0.00183014
ENSCAFG00000015093	1142.92	1.25361	0.345988	3.62328	0.000290886	0.00183101
ENSCAFG00000009781	958.768	1.04338	0.287996	3.62289	0.000291333	0.00183268
ENSCAFG00000012794	20.0087	-2.35498	0.65005	-3.62277	0.000291469	0.00183268
ENSCAFG00000006060	454.415	1.05694	0.292091	3.61854	0.000296273	0.00185884
ENSCAFG00000017377	170.237	-1.2135	0.335603	-3.61587	0.000299341	0.00187351
ENSCAFG00000020125	46.7167	-1.61807	0.447499	-3.6158	0.000299424	0.00187351
ENSCAFG00000018763	1081.86	-1.17848	0.326064	-3.61425	0.000301219	0.0018827
ENSCAFG00000016546	47.1666	-1.60911	0.445271	-3.61378	0.000301761	0.00188507
ENSCAFG00000013744	292.793	1.08851	0.301557	3.60962	0.000306641	0.00191245
ENSCAFG00000018117	7.21725	4.30845	1.19381	3.60899	0.000307397	0.00191613
ENSCAFG00000002627	43.2365	-1.76514	0.489127	-3.60876	0.000307668	0.00191678
ENSCAFG00000015914	155.434	-1.27059	0.352557	-3.60392	0.000313459	0.00195036
ENSCAFG00000031111	21.2252	2.27447	0.631127	3.60383	0.000313565	0.00195036
ENSCAFG00000014239	1991.87	-1.07082	0.29717	-3.60339	0.000314093	0.00195259
ENSCAFG00000019349	368.499	1.12062	0.311031	3.60292	0.000314664	0.00195508
ENSCAFG00000019301	364.911	-1.08397	0.300898	-3.60243	0.000315257	0.00195666
ENSCAFG00000015203	344.37	-1.0713	0.297414	-3.60205	0.000315723	0.00195745
ENSCAFG00000009914	10.9025	-3.44103	0.955531	-3.60117	0.000316791	0.00196302
ENSCAFG00000010178	782.961	1.05501	0.293094	3.59957	0.00031874	0.00197298
ENSCAFG00000005378	115.37	-1.15326	0.32044	-3.59897	0.000319476	0.00197647
ENSCAFG00000011983	406.903	1.32275	0.367698	3.59738	0.000321441	0.0019865
ENSCAFG00000015627	5.35705	5.20289	1.44648	3.59694	0.000321986	0.0019888
ENSCAFG00000001960	108.502	-1.13164	0.31495	-3.59308	0.000326798	0.00201205
ENSCAFG00000001986	81.1918	-1.2727	0.354318	-3.59197	0.000328191	0.00201956
ENSCAFG00000031270	317.949	1.14461	0.318924	3.58898	0.000331978	0.00204177
ENSCAFG00000016152	463.7	-1.23281	0.343733	-3.58653	0.000335112	0.00205995
ENSCAFG00000015707	371.038	-1.12524	0.313781	-3.58607	0.000335703	0.00206248
ENSCAFG00000004456	166.464	1.20469	0.335999	3.58538	0.000336584	0.0020668
ENSCAFG00000019883	30.797	-1.86806	0.522423	-3.57576	0.000349213	0.00213752
ENSCAFG00000004955	6168.27	-1.02776	0.287455	-3.57538	0.000349725	0.00213952
ENSCAFG00000030766	45.7854	-1.63905	0.458663	-3.57353	0.000352198	0.00215123
ENSCAFG00000011346	71.8597	-1.37748	0.385551	-3.57276	0.00035324	0.00215645
ENSCAFG00000009639	28.1291	-2.21881	0.621235	-3.57161	0.000354798	0.00216481
ENSCAFG00000019184	44.2293	-1.6428	0.460145	-3.57019	0.000356724	0.00217311
ENSCAFG00000019719	188.646	1.36155	0.381887	3.56533	0.000363405	0.00220798
ENSCAFG00000020120	78.8479	-1.46523	0.411182	-3.56346	0.000365998	0.00222257
ENSCAFG00000007162	75.0807	-1.29286	0.362985	-3.56174	0.000368406	0.00223484
ENSCAFG00000011207	172.747	-1.28763	0.36192	-3.55778	0.000374002	0.00226628
ENSCAFG00000031230	253.783	1.08867	0.306008	3.55766	0.000374177	0.00226628
ENSCAFG00000018007	208.257	1.16019	0.326216	3.55651	0.000375819	0.00227383
ENSCAFG00000004882	425.942	-1.19525	0.336129	-3.55591	0.000376667	0.00227777
ENSCAFG00000011833	124.78	-1.2453	0.350244	-3.55553	0.000377215	0.00227989
ENSCAFG00000006058	574.01	-1.15408	0.324853	-3.55262	0.000381416	0.00229974
ENSCAFG00000002722	102.1	1.30743	0.368113	3.5517	0.000382753	0.00230611
ENSCAFG00000023066	900.142	-1.14914	0.323596	-3.55116	0.00038354	0.00230965
ENSCAFG00000000308	1371.23	-1.02664	0.289367	-3.54788	0.000388347	0.00233372
ENSCAFG00000014410	178.55	-1.1882	0.334958	-3.5473	0.000389202	0.00233563
ENSCAFG00000003705	891.877	1.14758	0.323624	3.54602	0.000391099	0.00234515
ENSCAFG00000019343	79.4585	1.45938	0.41217	3.54072	0.000399037	0.00238925
ENSCAFG00000016472	1108.54	-1.12216	0.317079	-3.53907	0.00040154	0.00240175
ENSCAFG00000000120	60.2544	-1.31461	0.371557	-3.53812	0.000402983	0.00240788
ENSCAFG00000003581	45.6694	-1.52973	0.432444	-3.53741	0.000404066	0.0024131
ENSCAFG00000016085	921.19	-1.05511	0.29832	-3.53685	0.000404933	0.00241703
ENSCAFG00000001101	16.4547	2.35288	0.665303	3.53656	0.000405371	0.00241839
ENSCAFG00000012942	21.6012	-2.39373	0.677252	-3.53447	0.000408593	0.00243635
ENSCAFG00000019765	157.551	-1.09849	0.310967	-3.53249	0.000411658	0.00245336
ENSCAFG00000010411	802.799	-1.01557	0.28751	-3.53229	0.000411985	0.00245404
ENSCAFG00000014117	58.243	-1.62816	0.461293	-3.52956	0.000416251	0.00247817
ENSCAFG00000018642	31.76	-1.88362	0.533795	-3.52872	0.000417571	0.00248347
ENSCAFG00000010823	240.201	-1.04557	0.296363	-3.52799	0.000418723	0.00248904
ENSCAFG00000028688	163.257	1.2138	0.34411	3.52736	0.000419719	0.00249368
ENSCAFG00000024052	25.8268	-2.16609	0.614347	-3.52585	0.000422131	0.00250542
ENSCAFG00000013418	2879.71	1.01854	0.289006	3.5243	0.000424599	0.00251878
ENSCAFG00000010667	94.5385	-1.22733	0.348268	-3.5241	0.000424926	0.00251942
ENSCAFG00000001890	14.0081	2.61687	0.742731	3.52331	0.000426186	0.0025243
ENSCAFG00000007137	77.227	-1.22993	0.34939	-3.52024	0.000431164	0.00255117
ENSCAFG00000009370	196.415	-1.00568	0.286166	-3.51434	0.000440847	0.00260445
ENSCAFG00000006665	26.6818	-1.8341	0.521918	-3.51415	0.000441167	0.00260501
ENSCAFG00000011792	1198.21	-1.03477	0.294724	-3.51099	0.000446436	0.00263343
ENSCAFG00000017884	193.32	1.23098	0.350728	3.50978	0.000448484	0.00264145
ENSCAFG00000004082	2825.9	1.12807	0.321449	3.50931	0.000449267	0.00264472
ENSCAFG00000000366	71.9592	-1.31432	0.374801	-3.50671	0.000453679	0.00266254
ENSCAFG00000012881	27.2362	-1.91129	0.546045	-3.50024	0.000464834	0.00272385
ENSCAFG00000005026	2145.56	-1.14009	0.325749	-3.4999	0.000465436	0.00272523
ENSCAFG00000016980	283.778	-1.08934	0.311253	-3.49984	0.000465543	0.00272523
ENSCAFG00000019498	288.345	-1.16235	0.332128	-3.4997	0.000465783	0.00272526
ENSCAFG00000008341	28.2896	-1.99069	0.569136	-3.49775	0.000469202	0.00274109
ENSCAFG00000006232	221.79	1.13799	0.325405	3.49714	0.000470281	0.00274601
ENSCAFG00000017871	33.2052	-1.7453	0.499703	-3.49267	0.000478208	0.00278947
ENSCAFG00000023105	41.8933	1.59092	0.455756	3.49073	0.000481705	0.00280137
ENSCAFG00000001521	319.351	1.15066	0.329687	3.49016	0.000482726	0.00280589
ENSCAFG00000014517	5.20711	4.73952	1.35962	3.48593	0.000490437	0.00284928
ENSCAFG00000002264	4773.4	1.16358	0.333924	3.48457	0.000492922	0.00286227
ENSCAFG00000011801	294.728	-1.15807	0.33236	-3.48438	0.000493275	0.00286288
ENSCAFG00000032031	104.17	1.25758	0.361115	3.4825	0.000496757	0.0028773
ENSCAFG00000014229	979.805	-1.25917	0.361998	-3.47839	0.000504437	0.00291885
ENSCAFG00000000295	505.802	1.14821	0.330148	3.47786	0.000505435	0.0029217
ENSCAFG00000018370	47.2494	1.51387	0.435467	3.47644	0.000508118	0.00293479
ENSCAFG00000001616	131.152	-1.29027	0.371152	-3.47639	0.000508208	0.00293479
ENSCAFG00000009009	96.2509	1.10627	0.318282	3.47575	0.000509426	0.00294035
ENSCAFG00000008514	123.705	-1.1158	0.321245	-3.47336	0.000513992	0.00296226
ENSCAFG00000009132	242.903	-1.15589	0.332831	-3.47291	0.00051484	0.00296567
ENSCAFG00000015522	5.44282	4.58337	1.32015	3.47187	0.000516854	0.002975
ENSCAFG00000020133	17.9778	-2.35311	0.678187	-3.4697	0.000521032	0.00299491
ENSCAFG00000014372	106.482	-1.21981	0.351631	-3.46901	0.000522386	0.00299946
ENSCAFG00000013248	448.28	1.29839	0.374291	3.46892	0.000522546	0.00299946
ENSCAFG00000005723	101.767	-1.3529	0.390025	-3.46876	0.00052287	0.00299946
ENSCAFG00000017092	42.506	-1.68356	0.485639	-3.4667	0.000526899	0.00302005
ENSCAFG00000003888	78.8514	-1.236	0.356633	-3.46574	0.000528776	0.0030293
ENSCAFG00000014655	71.4699	-1.42921	0.412462	-3.46507	0.000530096	0.00303536
ENSCAFG00000019548	37.9904	-1.67552	0.483681	-3.4641	0.000532016	0.00304484
ENSCAFG00000031336	156.904	1.00447	0.289984	3.46389	0.000532423	0.00304566
ENSCAFG00000001793	194.093	-1.01235	0.292356	-3.46273	0.000534723	0.0030573
ENSCAFG00000017383	41.4507	1.53098	0.442368	3.46087	0.000538428	0.00307696
ENSCAFG00000005519	285.18	-1.12531	0.325495	-3.45723	0.000545763	0.00311579
ENSCAFG00000006349	178.086	-1.17612	0.340408	-3.45502	0.000550247	0.00313828
ENSCAFG00000017434	93.2307	1.30203	0.376895	3.45461	0.000551088	0.00313998
ENSCAFG00000008769	29.7454	-1.82242	0.528039	-3.45129	0.000557917	0.00317419
ENSCAFG00000019322	174.257	1.14661	0.332382	3.44969	0.000561235	0.00318834
ENSCAFG00000014388	8144.83	-1.03203	0.299487	-3.446	0.000568942	0.00322969
ENSCAFG00000025085	4.31908	5.19465	1.5076	3.44564	0.000569709	0.00323012
ENSCAFG00000018297	293.092	-1.15075	0.334192	-3.44339	0.000574475	0.00325395
ENSCAFG00000011427	2514.93	-1.15017	0.334483	-3.43863	0.000584659	0.00330676
ENSCAFG00000012265	476.36	1.1502	0.334619	3.43735	0.000587437	0.00331922
ENSCAFG00000011950	130.166	-1.16018	0.337542	-3.43716	0.000587851	0.00331993
ENSCAFG00000030202	110.689	-1.13658	0.330751	-3.43636	0.000589597	0.00332816
ENSCAFG00000020017	60.9673	1.53771	0.448287	3.4302	0.000603147	0.00340133
ENSCAFG00000008638	38.2584	-1.55176	0.452557	-3.42887	0.000606089	0.00341245
ENSCAFG00000028954	27.7039	-1.96037	0.571875	-3.42798	0.0006081	0.0034209
ENSCAFG00000007913	66.975	1.60862	0.469422	3.42681	0.000610714	0.00343393
ENSCAFG00000005385	745.524	1.01355	0.295792	3.42656	0.000611281	0.00343544
ENSCAFG00000003902	411.46	1.04753	0.305964	3.42369	0.000617759	0.00346847
ENSCAFG00000010582	44.5603	-1.51308	0.442162	-3.422	0.000621633	0.00348381
ENSCAFG00000001563	252.647	-1.18093	0.345101	-3.42197	0.000621699	0.00348381
ENSCAFG00000008118	5804.33	1.04027	0.304089	3.42093	0.000624068	0.00349369
ENSCAFG00000007573	367.021	1.0394	0.304116	3.41779	0.000631323	0.00353125
ENSCAFG00000003445	44.5482	1.47024	0.430176	3.41776	0.000631389	0.00353125
ENSCAFG00000016476	4.99716	5.06815	1.48321	3.41702	0.00063311	0.00353895
ENSCAFG00000007917	89.669	-1.1941	0.349607	-3.41555	0.000636542	0.0035549
ENSCAFG00000009187	20.7199	-2.0483	0.599758	-3.41521	0.00063734	0.00355763
ENSCAFG00000018946	100.134	-1.38649	0.406075	-3.41437	0.0006393	0.00356512
ENSCAFG00000001537	104.66	-1.0854	0.31839	-3.40905	0.000651901	0.00362488
ENSCAFG00000008235	58.1381	1.34787	0.39546	3.40835	0.00065356	0.00363236
ENSCAFG00000008390	34.8831	-1.66243	0.487906	-3.40727	0.000656156	0.00364328
ENSCAFG00000019481	193.456	1.06026	0.311204	3.40697	0.000656878	0.00364553
ENSCAFG00000029442	7.30128	3.76572	1.10563	3.40594	0.000659376	0.00365763
ENSCAFG00000008945	53.1649	-1.47842	0.434163	-3.40522	0.000661117	0.00366553
ENSCAFG00000002010	18.1765	-2.19249	0.643916	-3.40493	0.000661807	0.0036676
ENSCAFG00000032142	30.1959	-1.76576	0.518623	-3.40472	0.000662324	0.0036687
ENSCAFG00000017728	74.3425	1.2746	0.374419	3.40421	0.000663546	0.0036737
ENSCAFG00000018547	122.381	1.07789	0.316874	3.40165	0.000669798	0.00370476
ENSCAFG00000008694	199.94	-1.03415	0.304131	-3.40036	0.000672983	0.00371703
ENSCAFG00000032480	195.611	1.08177	0.318385	3.39768	0.000679604	0.00375181
ENSCAFG00000004466	2112.52	1.06225	0.312759	3.39639	0.000682803	0.00376586
ENSCAFG00000012693	104.572	-1.11839	0.329512	-3.39406	0.000688636	0.00379621
ENSCAFG00000006157	376.662	-1.01565	0.299267	-3.3938	0.000689296	0.0037965
ENSCAFG00000008291	49.0147	1.66085	0.489381	3.39378	0.000689345	0.0037965
ENSCAFG00000005028	29.6621	-1.81702	0.535446	-3.39346	0.000690152	0.00379913
ENSCAFG00000001386	755.114	-1.09604	0.323784	-3.38508	0.000711563	0.0039021
ENSCAFG00000004329	1220.44	-1.06154	0.313765	-3.38322	0.000716409	0.00392681
ENSCAFG00000007288	204.562	1.03243	0.305818	3.37595	0.000735604	0.00401793
ENSCAFG00000008524	37.0943	-1.87991	0.556865	-3.37587	0.000735819	0.00401793
ENSCAFG00000006792	13.0288	2.46117	0.729902	3.37192	0.000746475	0.00406841
ENSCAFG00000016926	236.712	1.09228	0.324096	3.37023	0.000751046	0.00408946
ENSCAFG00000009336	110.449	-1.11985	0.332305	-3.36995	0.000751828	0.00408986
ENSCAFG00000005507	104.981	-1.22573	0.363787	-3.36936	0.000753416	0.00409361
ENSCAFG00000015759	34.6867	-1.89538	0.562598	-3.36898	0.000754468	0.0040965
ENSCAFG00000011046	122.17	-1.10037	0.327036	-3.36468	0.000766332	0.00415244
ENSCAFG00000007658	11.2528	-3.02035	0.898239	-3.36253	0.000772328	0.0041797
ENSCAFG00000007028	224.165	-1.18121	0.351449	-3.36095	0.000776741	0.00420088
ENSCAFG00000018925	514.104	-1.21376	0.361293	-3.35948	0.0007809	0.00422015
ENSCAFG00000012328	163.373	-1.08878	0.324376	-3.35653	0.000789285	0.00426167
ENSCAFG00000008425	48.5338	-1.719	0.512162	-3.35636	0.000789764	0.00426207
ENSCAFG00000019405	24.5392	-1.86416	0.555868	-3.3536	0.000797685	0.00429677
ENSCAFG00000012143	144.992	-1.01003	0.301233	-3.35297	0.000799496	0.00430452
ENSCAFG00000012650	9.52569	-3.19903	0.954226	-3.35249	0.000800878	0.00430995
ENSCAFG00000019856	321.526	1.07196	0.319862	3.35132	0.000804264	0.00432615
ENSCAFG00000020047	14.8112	-2.40059	0.716491	-3.35048	0.000806705	0.00433726
ENSCAFG00000018994	93.7415	-1.11934	0.334141	-3.34991	0.000808382	0.00434223
ENSCAFG00000005732	92.6953	-1.41772	0.423397	-3.34844	0.000812685	0.00436332
ENSCAFG00000001671	156.608	-1.13272	0.338533	-3.34596	0.000819972	0.0043963
ENSCAFG00000008310	12.2698	2.77945	0.831222	3.34381	0.000826371	0.0044265
ENSCAFG00000015676	31.0209	-1.62872	0.487251	-3.34268	0.000829742	0.00444249
ENSCAFG00000012999	130.328	-1.10191	0.33017	-3.3374	0.000845651	0.00452347
ENSCAFG00000010279	12.8044	-2.61136	0.783621	-3.33243	0.000860926	0.00459453
ENSCAFG00000012012	49.3274	-1.49672	0.44922	-3.33182	0.000862807	0.00460243
ENSCAFG00000014156	23.0335	-1.94998	0.585292	-3.33164	0.000863365	0.00460329
ENSCAFG00000014237	218.522	1.05395	0.316428	3.33077	0.000866067	0.00461556
ENSCAFG00000017081	123.073	-1.26528	0.380026	-3.32945	0.000870178	0.00463318
ENSCAFG00000006930	6.14914	4.0024	1.20224	3.32911	0.000871229	0.00463664
ENSCAFG00000005464	9.42962	2.91357	0.875271	3.32877	0.000872319	0.0046403
ENSCAFG00000009849	23.6633	-1.86794	0.561301	-3.32789	0.00087508	0.0046507
ENSCAFG00000018687	163.418	-1.13528	0.341233	-3.32699	0.000877907	0.00466143
ENSCAFG00000010171	25.9563	-1.8063	0.543302	-3.32467	0.000885245	0.00469823
ENSCAFG00000011248	68.3852	-1.45121	0.436862	-3.32189	0.000894092	0.00473212
ENSCAFG00000017539	38.7873	-1.56379	0.470851	-3.3212	0.000896325	0.00474177
ENSCAFG00000020383	20.1012	-2.23217	0.672768	-3.31789	0.000907004	0.00479387
ENSCAFG00000029509	725.205	1.02969	0.310454	3.31672	0.000910817	0.00480961
ENSCAFG00000009683	16.3484	-2.31858	0.699993	-3.31229	0.00092534	0.0048707
ENSCAFG00000012403	135.374	-1.02345	0.309609	-3.30562	0.00094768	0.0049792
ENSCAFG00000001293	856.317	-1.00165	0.303158	-3.30406	0.00095297	0.00500017
ENSCAFG00000009146	338.152	-1.04568	0.316685	-3.30197	0.000960095	0.00502841
ENSCAFG00000017513	581.589	-1.04303	0.31597	-3.30103	0.000963305	0.00504293
ENSCAFG00000010968	152.751	-1.15376	0.35	-3.29647	0.000979091	0.00510934
ENSCAFG00000010038	162.809	-1.16971	0.354869	-3.29617	0.000980123	0.00511241
ENSCAFG00000015934	19.6662	-2.20349	0.668525	-3.29604	0.000980567	0.00511242
ENSCAFG00000024085	81.3849	-1.12225	0.340625	-3.29468	0.00098533	0.00513493
ENSCAFG00000030801	20.2634	-2.01999	0.613144	-3.29448	0.000986036	0.00513629
ENSCAFG00000010284	65.8568	-1.20845	0.366829	-3.29431	0.000986653	0.00513708
ENSCAFG00000011587	6.78733	-4.31465	1.30978	-3.29418	0.000987078	0.00513708
ENSCAFG00000005510	131.92	-1.0405	0.315958	-3.29315	0.000990705	0.00515144
ENSCAFG00000002977	103.664	1.3299	0.404278	3.28957	0.0010034	0.00521029
ENSCAFG00000017132	37.034	-1.6373	0.498109	-3.28704	0.00101246	0.00525493
ENSCAFG00000029439	208.218	1.17674	0.358417	3.28316	0.00102649	0.00531823
ENSCAFG00000007928	576.266	1.16607	0.355181	3.28302	0.00102701	0.00531852
ENSCAFG00000020429	73.1306	1.23811	0.377511	3.27966	0.00103933	0.00537265
ENSCAFG00000030721	93.5055	-1.10698	0.338443	-3.2708	0.00107242	0.00552886
ENSCAFG00000016534	1224.51	-1.01563	0.310783	-3.26797	0.00108323	0.00557463
ENSCAFG00000014337	1035.53	1.0761	0.329601	3.26486	0.00109517	0.00562605
ENSCAFG00000012326	393.804	1.0913	0.334609	3.26142	0.00110856	0.00568721
ENSCAFG00000009956	44.5461	-1.43589	0.440596	-3.25896	0.0011182	0.00573159
ENSCAFG00000013646	3.66647	5.37499	1.64952	3.25852	0.00111996	0.00573806
ENSCAFG00000000569	69.4094	-1.243	0.381494	-3.25824	0.00112104	0.00574103
ENSCAFG00000011672	42.295	-1.44931	0.44541	-3.25389	0.00113837	0.00581687
ENSCAFG00000019154	394.23	-1.00803	0.310027	-3.25143	0.00114825	0.00585959
ENSCAFG00000005393	21.9772	-2.12337	0.653303	-3.2502	0.00115323	0.00587981
ENSCAFG00000011861	164.659	1.11174	0.342232	3.24851	0.00116013	0.00591236
ENSCAFG00000018279	114.574	-1.07898	0.332611	-3.24396	0.00117882	0.00598909
ENSCAFG00000018300	44.807	-1.43069	0.441193	-3.24277	0.00118375	0.00601151
ENSCAFG00000003959	84.6158	1.07705	0.33231	3.24111	0.00119067	0.00604133
ENSCAFG00000006142	4.35051	4.85865	1.49998	3.23915	0.00119886	0.00607731
ENSCAFG00000014713	267.446	1.11103	0.343066	3.23853	0.00120146	0.00608536
ENSCAFG00000010911	13.7161	2.25106	0.696072	3.23394	0.00122094	0.00617586
ENSCAFG00000018934	134.279	-1.08169	0.334568	-3.23308	0.00122462	0.00618637
ENSCAFG00000007339	419.838	-1.0939	0.338536	-3.23127	0.00123242	0.00622032
ENSCAFG00000010180	92.5347	-1.08862	0.336953	-3.23078	0.00123452	0.00622546
ENSCAFG00000006389	93.9217	-1.04369	0.323143	-3.2298	0.00123876	0.00624415
ENSCAFG00000019276	8.46723	-3.51351	1.08814	-3.22891	0.00124264	0.00625822
ENSCAFG00000012445	10.0719	-3.07985	0.953892	-3.22872	0.00124345	0.00625959
ENSCAFG00000014161	104.361	-1.11969	0.346961	-3.22712	0.00125042	0.0062919
ENSCAFG00000017956	118.526	-1.11026	0.344089	-3.22667	0.00125238	0.00629577
ENSCAFG00000012730	73.144	-1.31824	0.408566	-3.22649	0.00125318	0.00629577
ENSCAFG00000016968	28.8518	-1.76558	0.547473	-3.22497	0.00125987	0.0063174
ENSCAFG00000001310	113.382	-1.12446	0.3487	-3.22473	0.00126093	0.00632001
ENSCAFG00000020243	458.461	-1.09984	0.341447	-3.22111	0.00127695	0.0063947
ENSCAFG00000011236	68.7539	-1.24045	0.38595	-3.21401	0.00130894	0.0065294
ENSCAFG00000009001	1634.79	-1.05032	0.326975	-3.21224	0.00131703	0.0065641
ENSCAFG00000018229	44.5358	-1.44468	0.449799	-3.21183	0.00131894	0.00657076
ENSCAFG00000028834	534.553	1.03868	0.323443	3.21134	0.00132119	0.00657917
ENSCAFG00000019529	838.98	1.00209	0.312342	3.20832	0.00133513	0.00663999
ENSCAFG00000009342	16.0122	-2.25203	0.702438	-3.20602	0.00134584	0.00668458
ENSCAFG00000004012	486.22	-1.15866	0.361483	-3.2053	0.00134921	0.00669268
ENSCAFG00000018088	24.5987	-1.75449	0.547494	-3.20459	0.00135256	0.00670644
ENSCAFG00000008415	382.374	1.05995	0.33087	3.20354	0.00135751	0.0067252
ENSCAFG00000005021	90.1666	-1.14683	0.358218	-3.2015	0.00136716	0.00675817
ENSCAFG00000016153	11.8874	-2.9726	0.928599	-3.20116	0.00136874	0.00676052
ENSCAFG00000017640	122.515	1.04618	0.326854	3.20075	0.00137072	0.00676738
ENSCAFG00000019795	8.20356	-3.35205	1.04747	-3.20012	0.0013737	0.00677627
ENSCAFG00000016597	95.7109	-1.28687	0.402308	-3.19871	0.00138043	0.00680656
ENSCAFG00000031655	43.6006	-1.63757	0.51233	-3.19631	0.00139196	0.00685174
ENSCAFG00000001566	67.3054	1.38376	0.433395	3.19284	0.00140879	0.00691981
ENSCAFG00000008969	92.1052	1.04522	0.327524	3.19129	0.00141642	0.00695134
ENSCAFG00000004467	158.89	-1.10984	0.347806	-3.19097	0.00141796	0.00695598
ENSCAFG00000028743	178.852	1.04875	0.328778	3.18985	0.00142345	0.00697883
ENSCAFG00000005245	81.4662	-1.23958	0.388702	-3.18902	0.00142757	0.00699121
ENSCAFG00000018841	112.769	-1.02002	0.319884	-3.18873	0.001429	0.0069923
ENSCAFG00000001575	17.1394	-2.08834	0.65539	-3.18641	0.0014405	0.00703959
ENSCAFG00000018709	11.8853	-2.61387	0.820428	-3.18598	0.00144263	0.007047
ENSCAFG00000003737	79.5449	1.09883	0.345056	3.18449	0.00145012	0.0070806
ENSCAFG00000013195	9.2758	-3.10612	0.975922	-3.18275	0.00145883	0.0071141
ENSCAFG00000012990	192.114	-1.03874	0.326443	-3.182	0.00146262	0.00712655
ENSCAFG00000012565	622.788	1.12056	0.352247	3.18118	0.00146677	0.00713954
ENSCAFG00000017402	440.661	-1.01376	0.318759	-3.18033	0.00147106	0.00715562
ENSCAFG00000011977	46.2805	-1.3368	0.420552	-3.17869	0.00147941	0.00719015
ENSCAFG00000017093	2504.47	1.03245	0.325365	3.17321	0.00150761	0.0073074
ENSCAFG00000014531	937.105	1.19903	0.378091	3.17127	0.00151775	0.0073517
ENSCAFG00000004639	45.9585	-1.41765	0.447355	-3.16897	0.00152982	0.00740088
ENSCAFG00000002036	139.275	-1.05691	0.333677	-3.16746	0.00153775	0.00742988
ENSCAFG00000010964	33.2904	-1.52195	0.48052	-3.1673	0.0015386	0.0074309
ENSCAFG00000019860	31.366	-1.55298	0.49129	-3.16103	0.00157214	0.00757812
ENSCAFG00000019753	35.3898	1.50065	0.474741	3.16098	0.00157237	0.00757812
ENSCAFG00000017775	8.03107	-3.39294	1.0735	-3.16063	0.00157431	0.00758429
ENSCAFG00000019394	118.414	-1.10447	0.349478	-3.16036	0.00157575	0.00758808
ENSCAFG00000010223	83.832	-1.28255	0.406479	-3.15526	0.00160354	0.00771222
ENSCAFG00000001843	30.6685	-1.78326	0.565925	-3.15106	0.00162678	0.00780774
ENSCAFG00000008567	67.3706	1.28843	0.409033	3.14994	0.00163305	0.0078313
ENSCAFG00000001314	45.3077	-1.43373	0.455189	-3.14974	0.00163417	0.0078334
ENSCAFG00000017658	76.387	-1.07758	0.342238	-3.14861	0.00164047	0.0078571
ENSCAFG00000002859	21.7409	-1.99986	0.635715	-3.14585	0.00165605	0.00791858
ENSCAFG00000014323	5.40538	4.39216	1.39694	3.14412	0.00166588	0.00795237
ENSCAFG00000004492	15.0118	-2.28495	0.726815	-3.14379	0.00166777	0.00795478
ENSCAFG00000006209	27.7922	-1.72664	0.549245	-3.14367	0.00166845	0.00795478
ENSCAFG00000000029	15.8564	2.12617	0.676727	3.14184	0.00167891	0.00799473
ENSCAFG00000002774	64.5688	-1.15166	0.36706	-3.13753	0.00170378	0.00808477
ENSCAFG00000011551	35.7626	-1.56335	0.498329	-3.13719	0.00170576	0.00808923
[truncated: 351 more rows]
