# Supplementary material for: Transcriptomic and intervention evidence reveals domestic dogs as a promising model for anti‐inflammatory investigation
Source: Aging Cell. 2024 Mar 1;23(5):e14127. doi: 10.1111/acel.14127 (PMC11113267; doi:10.1111/acel.14127)
Supplement: Supplementary file 10 — Table S6. [file ACEL-23-e14127-s003.xlsx]

## Sheet: kegg_up
Table S6. KEGG pathway enrichment of MSC-treated DEGs(up-regulated)
ID	Description	GeneRatio	BgRatio	pvalue	p.adjust	qvalue	geneID	Count
cfa03010	Ribosome	30/483	70/5019	1.91e-13	5.63e-11	5.49e-11	479412/102155201/609159/478597/480716/403684/403681/477887/476378/403680/476206/475381/476366/476422/100683775/476804/478547/403682/100684296/491078/477046/475649/479612/483748/477029/106559170/474918/609906/403688/403691	30
cfa05171	Coronavirus disease - COVID-19	33/483	126/5019	4.61e-08	6.8e-06	6.62e-06	477746/479412/102155201/609159/478597/480716/403684/403681/477887/476378/403680/476206/475381/476366/476422/100683775/477024/476804/478547/403974/403682/100684296/477046/475649/479612/483748/477029/106559170/403688/403994/480291/100855667/403691	33
cfa00190	Oxidative phosphorylation	24/483	81/5019	2.8e-07	2.75e-05	2.68e-05	475978/486347/609744/612644/478577/804481/475199/403729/480894/480360/477740/100683846/478500/482528/478217/100855975/475121/403669/804478/478032/100687033/475428/476754/478629	24
cfa04110	Cell cycle	29/483	133/5019	1.67e-05	0.00122903	0.00119724	481895/610456/480190/608350/477099/482492/478260/480527/477221/610343/476915/100856079/612020/486098/100855728/607879/609937/486886/100855917/403608/475035/476141/478868/609269/609080/100855664/609767/476817/474682	29
cfa00860	Porphyrin metabolism	9/483	23/5019	0.000156587	0.00923865	0.00899964	476456/610360/489373/475378/492116/478980/491498/474808/609051	9
cfa05012	Parkinson disease	30/483	171/5019	0.000752615	0.0370036	0.0360463	474519/475978/476470/486347/609744/606963/477746/486543/612644/478577/100683530/804481/100685242/480894/100683846/480537/478217/100855975/475121/403669/804478/477467/475967/478032/403618/100687033/475428/476754/100192385/478629	30
cfa05208	Chemical carcinogenesis - reactive oxygen species	25/483	137/5019	0.00114686	0.0483319	0.0470816	475978/486347/609744/606963/477746/489508/612644/478577/804481/480894/477683/489664/100683846/478217/100855975/475121/403669/804478/478032/609050/100687033/480291/475428/476754/478629	25
cfa04216	Ferroptosis	9/483	30/5019	0.00148483	0.0547529	0.0533365	403703/606963/486543/477750/489458/478837/475631/485783/609822	9
cfa05020	Prion disease	29/483	185/5019	0.00526184	0.172471	0.16801	477185/475978/476470/486347/609744/606963/477746/612644/478577/100683530/804481/480894/489664/100683846/485783/403974/480537/478217/100855975/475121/403669/804478/477467/478032/100687033/475428/476754/100192385/478629	29
cfa04723	Retrograde endocannabinoid signaling	18/483	100/5019	0.00631286	0.18623	0.181412	475978/481913/477746/100855806/478577/804481/100687745/480894/100686332/100683846/403912/100855975/478032/100687033/475428/100534634/476754/478629	18

## Sheet: kegg_down
Table S6. KEGG pathway enrichment of MSC-treated DEGs(down-regulated)
ID	Description	GeneRatio	BgRatio	pvalue	p.adjust	qvalue	geneID	Count
cfa04310	Wnt signaling pathway	24/497	116/5019	0.000327265	0.0988339	0.0971459	485930/483925/403869/487624/478507/480418/486826/486894/490904/479866/612367/403556/403924/486339/611017/611276/478650/611208/403954/478108/481756/490903/483220/100856007	24
cfa04928	Parathyroid hormone synthesis, secretion and action	18/497	82/5019	0.000867686	0.131021	0.128783	481746/490402/478754/490904/486588/490413/487134/481528/403556/100856477/479032/488007/490792/479275/403954/403779/485849/482994	18
cfa04520	Adherens junction	16/497	72/5019	0.00144519	0.145482	0.142997	488015/487343/478507/486894/479866/100856477/403473/403954/478108/403614/489363/480369/486205/485864/481162/479761	16
