# Supplementary material for: Transcriptomic and intervention evidence reveals domestic dogs as a promising model for anti‐inflammatory investigation
Source: Aging Cell. 2024 Mar 1;23(5):e14127. doi: 10.1111/acel.14127 (PMC11113267; doi:10.1111/acel.14127)
Supplement: Supplementary file 11 — Table S7. [file ACEL-23-e14127-s001.xlsx]

## Sheet: 61 genes overlap treatment
Table S7. Potential age-associated genes(log2FC)
gene_id	cluster	gene_name	MSC
			log2FC	pvalue	padj
ENSCAFG00000020061	1	CERCAM	-1.83276	0.154485	0.288609
ENSCAFG00000017350	1	ELAVL3	#N/A	#N/A	#N/A
ENSCAFG00000016468	1	SEPSECS	0.387238	0.142942	0.272201
ENSCAFG00000013782	1	CCRL2	1.52866	1.04794e-09	2.26003e-08
ENSCAFG00000009938	1	TENT4B	-0.268992	0.328728	0.492681
ENSCAFG00000006336	1	FUT10	0.0279215	0.953494	0.973318
ENSCAFG00000005906	1	PYCR1	1.97103	1.77389e-05	0.000161667
ENSCAFG00000005585	1	MRPL48	-0.0986519	0.738329	0.835781
ENSCAFG00000030184	2	NANP	-0.732338	0.193427	0.339626
ENSCAFG00000016558	2	MTHFR	0.00440255	0.987171	0.992251
ENSCAFG00000016304	2	DDX41	0.0489811	0.828312	0.896703
ENSCAFG00000015819	2	SYNE2	-0.384833	0.144779	0.274927
ENSCAFG00000013699	2	LRWD1	0.402168	0.136153	0.262743
ENSCAFG00000013011	2	PDE8A	-1.47477	1.02575e-07	1.58223e-06
ENSCAFG00000012301	2	TNS3	-1.52032	3.42834e-07	4.72595e-06
ENSCAFG00000007831	2	TFCP2	-1.08368	5.71947e-05	0.000454485
ENSCAFG00000001362	2	PLXNA4	-1.29138	2.251e-06	2.5972e-05
ENSCAFG00000000765	2	AGPAT4	-0.388537	0.194373	0.340816
ENSCAFG00000000761	2	ATF6B	0.224777	0.354722	0.519382
ENSCAFG00000000509	2	DDX39B	-0.591974	0.0511576	0.125644
ENSCAFG00000032183	3	SGPP1	0.714898	0.0161366	0.0509674
ENSCAFG00000017070	3	TRMT1	0.170485	0.540016	0.686177
ENSCAFG00000007601	3	ZNF536	-0.510712	0.455578	0.614359
ENSCAFG00000004729	3	NUP85	-0.0488314	0.844334	0.906901
ENSCAFG00000003758	3	PCDH18	-2.0612	0.0609881	0.143814
ENSCAFG00000003344	3	WHRN	-0.926163	0.00891847	0.0318284
ENSCAFG00000002050	3	CHIC2	0.143393	0.616244	0.742737
ENSCAFG00000001426	3	COPG2	0.332123	0.192256	0.338405
ENSCAFG00000000454	3	VARS2	-0.311257	0.242331	0.400403
ENSCAFG00000032367	4	MPV17	-0.338284	0.516296	0.665965
ENSCAFG00000018123	4	ARSI	#N/A	#N/A	#N/A
ENSCAFG00000009448	4	SLC10A6	1.8992	0.582491	0.717919
ENSCAFG00000009180	4	GPR15	-0.174257	0.593911	0.726981
ENSCAFG00000009059	4	COL2A1	-1.17548	0.0641477	0.149604
ENSCAFG00000008498	4	MEIS2	2.16739	0.0596162	0.14165
ENSCAFG00000008350	4	PKIA	0.591468	0.313504	0.477393
ENSCAFG00000001906	4	FZD1	#N/A	#N/A	#N/A
ENSCAFG00000028762	5	KLRG1	0.513389	0.0643449	0.149952
ENSCAFG00000018719	5	ALDOC	0.696087	0.00812371	0.0294197
ENSCAFG00000018692	5	SLC13A2	#N/A	#N/A	#N/A
ENSCAFG00000018379	5	GZMK	0.931139	0.00076162	0.00413144
ENSCAFG00000013122	5	MAGI3	-0.859105	0.000791377	0.00426877
ENSCAFG00000012478	5	PLEKHA5	-0.166084	0.629828	0.75399
ENSCAFG00000011178	5	CD160	-0.492855	0.122954	0.24346
ENSCAFG00000010997	5	CD80	-0.559665	0.0348368	0.0930895
ENSCAFG00000010458	5	SHANK2	-1.14739	0.488071	0.642629
ENSCAFG00000010022	5	ABCD2	-0.790495	0.626141	0.750979
ENSCAFG00000009427	5	PTPN13	-0.0167101	0.952826	0.972894
ENSCAFG00000005731	5	NRG2	-1.01262	0.107954	0.221141
ENSCAFG00000004408	5	CAB39L	0.255967	0.415833	0.580225
ENSCAFG00000003959	5	RAB19	1.07705	0.00119067	0.00604133
ENSCAFG00000002741	5	MYO6	-0.760338	0.0205116	0.0615348
ENSCAFG00000002023	5	RCAN2	-0.188453	0.582592	0.717926
ENSCAFG00000001646	5	PRUNE2	-0.586924	0.0199176	0.0600337
ENSCAFG00000001126	5	KLHL3	-0.569169	0.125695	0.247359
ENSCAFG00000023806	6	KRT25	#N/A	#N/A	#N/A
ENSCAFG00000007158	6	SLC16A12	-1.28821	0.571561	NA
ENSCAFG00000007137	6	TOX	-1.22993	0.000431164	0.00255116
ENSCAFG00000006374	6	C24H20orf194	-0.575897	0.0299511	0.0826143
ENSCAFG00000003242	6	BSPRY	-0.599384	0.33694	0.500593
ENSCAFG00000000810	6	TRPS1	-0.81734	0.000192451	0.00127909

## Sheet: exprssion of 3 key genes
Table S7. Potential age-associated genes(CPM)
Gene ID	Cluster	Symbol	1	3	5	7	9	C	MSC
ENSCAFG00000013782	1	CCRL2	30.6047	54.3078	51.6678	50.3254	38.9846	28.5749	62.0684
ENSCAFG00000005906	1	PYCR1	2.93857	6.83581	5.92095	5.67024	4.62099	3.6076	9.58983
ENSCAFG00000007137	6	TOX	8.03117	5.31625	5.54285	6.8573	9.63903	13.8808	6.91222

## Sheet: Z-score for pattern 
Table S7. Potential age-associated genes(Z-score)
gene_name	1	3	5	7	9	C	MSC
CCRL2	-1.15318	0.717166	0.508855	0.402925	-0.491947	-1.31335	1.32953
PYCR1	-1.19792	0.557749	0.145616	0.0326719	-0.440005	-0.896526	1.79841
TOX	0.00185179	-0.911652	-0.835406	-0.393126	0.542858	1.97012	-0.374648
