# Supplementary material for: Transcriptomic and intervention evidence reveals domestic dogs as a promising model for anti‐inflammatory investigation
Source: Aging Cell. 2024 Mar 1;23(5):e14127. doi: 10.1111/acel.14127 (PMC11113267; doi:10.1111/acel.14127)
Supplement: Supplementary file 12 — Table S8. [file ACEL-23-e14127-s013.xlsx]

## Sheet: all data
Table S8. Data quality of dog samples
Sample	Raw Reads Pairs	Clean Reads Pairs	Raw Base(G)	Clean Base(G)	Clean Reads Rate(%)	Q30(%)	GC Content(%)	Overall Alignment Rate (hisat2)(%)	Successfully Assigned Alignments (featureCounts) (%)
BM0015	45234296	44267777	13.57	13.28	97.86	94.02	50.14	93.5	13.5
BM0016	43661724	43134353	13.1	12.94	98.79	94.77	53.19	94.8	7.9
BM0017	45472853	44801668	13.64	13.44	98.52	95.36	51.24	95.68	10
BM0018	46303872	45791271	13.89	13.74	98.89	95.55	52.7	95.62	8.7
BM1018	44641624	43875455	13.39	13.16	98.28	94.43	50.54	94.35	11.6
BM1019	43454528	42634256	13.04	12.79	98.11	94.72	48.53	95.48	15.5
BM0011	43407319	42871486	13.02	12.86	98.77	94.12	50.27	94.05	12.8
BM0013	44455755	44008489	13.34	13.2	98.99	94.75	52.59	95.75	7.1
BM1014	49423147	48616181	14.83	14.58	98.37	95.38	52.56	95.83	8.7
BM1015	44068217	43067357	13.22	12.92	97.73	95.26	52.61	94.95	8.9
BM1016	45823188	44983943	13.75	13.5	98.17	95.59	53.12	95.85	7.1
BM1017	41494899	40975774	12.45	12.29	98.75	95.16	52.34	95.87	10.2
BM0008	42634133	42007701	12.79	12.6	98.53	94.63	52.12	95.12	7.9
BM0009	48025607	46990039	14.41	14.1	97.84	94.73	53.24	94.03	9.3
BM0010	43032075	42442607	12.91	12.73	98.63	94.75	53.16	94.72	8
BM1011	51288913	50376107	15.39	15.11	98.22	95.27	51.66	94.98	12.2
BM1012	44289824	43699487	13.29	13.11	98.67	94.97	51.94	95.69	8.7
BM1013	42397742	40644658	12.72	12.19	95.87	95.66	53.22	94.7	10
BM0003	42365163	41715513	12.71	12.51	98.47	95.12	53.19	95.08	7
BM0004	46284107	45522656	13.89	13.66	98.35	94.94	52.99	95.68	8.2
BM0005	40277071	38335404	12.08	11.5	95.18	94.41	50.86	93.15	12.5
BM0006	42931592	42168824	12.88	12.65	98.22	94.14	51.48	95.02	8.1
BM1006	40020970	39299388	12.01	11.79	98.2	94.37	50.33	95.28	9.9
BM1007	52465001	51912402	15.74	15.57	98.95	95.32	52.66	95.48	9
BM1008	40916123	40385541	12.27	12.12	98.7	95.76	53.09	95.89	7.8
BM1009	41677000	41027270	12.5	12.31	98.44	95.38	52.26	95.5	9.7
BM0001	43250143	42522937	12.98	12.76	98.32	94.52	51.84	94.82	10.5
BM0002	47954789	47042785	14.39	14.11	98.1	94.78	50.66	94.88	10.8
BM1002	48984010	48378634	14.7	14.51	98.76	95.39	53.27	95.63	7.4
BM1005	42193363	41680742	12.66	12.5	98.79	95.46	51.3	96.25	9.3
inj_0_1	52873960	52143786	15.86	15.64	98.62	91.99	46.23	94.49	28.5
inj_0_3	43059757	42477142	12.92	12.74	98.65	92.69	46	94.21	25.6
inj_0_6	51680400	48456335	15.5	14.54	93.76	93.75	54.57	95.44	20.7
inj_0_11	46216859	45288416	13.87	13.59	97.99	92.34	46.89	94.53	26.8
inj_2_1	45857209	45361906	13.76	13.61	98.92	94.03	52.67	94.3	14.5
inj_2_3	53150251	52704529	15.95	15.81	99.16	93.72	54.14	94.32	9.2
inj_2_6	45568748	44273351	13.67	13.28	97.16	96.14	55.48	93.01	10.9
inj_2_11	56604255	56116228	16.98	16.83	99.14	93.59	53.24	93.51	10.4
inj_0_4	42130072	41533450	12.64	12.46	98.58	91.26	46.19	94.32	27
inj_2_4	47377767	46975233	14.21	14.09	99.15	94.01	54.57	94.97	8.5
inj_2_8	50915083	48587694	15.27	14.58	95.43	95.35	53.81	97	3.2
