# Supplementary material for: Transcriptomic and intervention evidence reveals domestic dogs as a promising model for anti‐inflammatory investigation
Source: Aging Cell. 2024 Mar 1;23(5):e14127. doi: 10.1111/acel.14127 (PMC11113267; doi:10.1111/acel.14127)
Supplement: Supplementary file 13 — Table S9. [file ACEL-23-e14127-s006.xlsx]

## Sheet: col_data
Table S9. The input parameter for removing batch effects
	sex	age	breed	group	batch
BM0015	female	1.22	M	Aging	batch1
BM0016	female	1.21	M	Aging	batch1
BM0017	female	1.17	M	Aging	batch1
BM0018	female	1.01	M	Aging	batch1
BM1018	male	1.31	M	Aging	batch1
BM1019	male	1.29	M	Aging	batch1
BM0011	female	2.63	M	Aging	batch1
BM0013	female	2.83	M	Aging	batch1
BM1014	male	3.4	M	Aging	batch1
BM1015	male	3.4	M	Aging	batch1
BM1016	male	3.39	M	Aging	batch1
BM1017	male	3.39	M	Aging	batch1
BM0008	female	5.2	M	Aging	batch1
BM0009	female	5.18	M	Aging	batch1
BM0010	female	4.76	M	Aging	batch1
BM1011	male	5.49	M	Aging	batch1
BM1012	male	5.48	M	Aging	batch1
BM1013	male	5.34	M	Aging	batch1
BM0003	female	6.51	M	Aging	batch1
BM0004	female	6.9	M	Aging	batch1
BM0005	female	6.82	M	Aging	batch1
BM0006	female	6.56	M	Aging	batch1
BM1006	male	7.3	M	Aging	batch1
BM1007	male	7.3	M	Aging	batch1
BM1008	male	7.25	M	Aging	batch1
BM1009	male	7.19	M	Aging	batch1
BM0001	female	8.86	M	Aging	batch1
BM0002	female	8.78	M	Aging	batch1
BM1002	male	9.43	M	Aging	batch1
BM1005	male	9.01	M	Aging	batch1
inj_0_1	male	8.23	K	Control	batch2
inj_0_3	male	8.35	K	Control	batch2
inj_0_6	male	8.65	M	Control	batch2
inj_0_11	male	8.6	K	Control	batch2
inj_2_1	male	8.23	K	MSC	batch2
inj_2_3	male	8.35	K	MSC	batch2
inj_2_6	male	8.65	M	MSC	batch2
inj_2_11	male	8.6	K	MSC	batch2
