# Supplementary material for: Transcriptomic and intervention evidence reveals domestic dogs as a promising model for anti‐inflammatory investigation
Source: Aging Cell. 2024 Mar 1;23(5):e14127. doi: 10.1111/acel.14127 (PMC11113267; doi:10.1111/acel.14127)
Supplement: Supplementary file 14 — Table S10. [file ACEL-23-e14127-s005.xlsx]

## Sheet: Gene Listes
Table S10. Age-associated genes identified by two different methods
ImpulseDE2	maSigPro
ENSCAFG00000009427	ENSCAFG00000023806
ENSCAFG00000018379	ENSCAFG00000009427
ENSCAFG00000001646	ENSCAFG00000002023
ENSCAFG00000002023	ENSCAFG00000003959
ENSCAFG00000010997	ENSCAFG00000018719
ENSCAFG00000018719	ENSCAFG00000013782
ENSCAFG00000013782	ENSCAFG00000001646
ENSCAFG00000028762	ENSCAFG00000030184
	ENSCAFG00000018379
	ENSCAFG00000012478
	ENSCAFG00000002050
	ENSCAFG00000010997
	ENSCAFG00000009448
	ENSCAFG00000007158
	ENSCAFG00000013011
	ENSCAFG00000003344
	ENSCAFG00000002741
	ENSCAFG00000007831
	ENSCAFG00000003242
	ENSCAFG00000016304
	ENSCAFG00000000761
	ENSCAFG00000004408
	ENSCAFG00000011178
	ENSCAFG00000009059
	ENSCAFG00000018123
	ENSCAFG00000013699
	ENSCAFG00000028762
	ENSCAFG00000006374
	ENSCAFG00000004729
	ENSCAFG00000032367
	ENSCAFG00000017070
	ENSCAFG00000001906
	ENSCAFG00000003758
	ENSCAFG00000032183
	ENSCAFG00000010022
	ENSCAFG00000007137
	ENSCAFG00000008350
	ENSCAFG00000020061
	ENSCAFG00000015819
	ENSCAFG00000008498
	ENSCAFG00000005906
	ENSCAFG00000005585
	ENSCAFG00000001426
	ENSCAFG00000000765
	ENSCAFG00000000509
	ENSCAFG00000000454
	ENSCAFG00000006336
	ENSCAFG00000018692
	ENSCAFG00000016468
	ENSCAFG00000009180
	ENSCAFG00000001126
	ENSCAFG00000013122
	ENSCAFG00000001362
	ENSCAFG00000005731
	ENSCAFG00000016558
	ENSCAFG00000010458
	ENSCAFG00000009938
	ENSCAFG00000000810
	ENSCAFG00000012301
	ENSCAFG00000017350
	ENSCAFG00000007601
