# Supplementary material for: Transcriptomic and intervention evidence reveals domestic dogs as a promising model for anti‐inflammatory investigation
Source: Aging Cell. 2024 Mar 1;23(5):e14127. doi: 10.1111/acel.14127 (PMC11113267; doi:10.1111/acel.14127)
Supplement: Supplementary file 15 — Table S11. [file ACEL-23-e14127-s010.xlsx]

## Sheet: Sheet1
Table S11. Expression of canine MSC surface marker genes
Surface Marker	Gene Symbol	Gene Name	Gene ID	FPKM	Expression in MSC	Note
CD86	CD86	CD86 molecule	403764	1.42734	+	Not match the results of Xiao-Shu Zhan
CD13	ANPEP	alanyl aminopeptidase, membrane	403913	10.6434	+
CD44	CD44	CD44 molecule	403939	200.956	+
CD54	ICAM1	intercellular adhesion molecule 1	403975	66.1583	+
CD34	CD34	CD34 molecule	415130	0	-
CD140a	PDGFRA	platelet derived growth factor receptor alpha	442860	20.8083	+
CD140b	PDGFRB	platelet derived growth factor receptor beta	442985	20.7028	+	Not match the criteria of ISCT
MHC I	DLA88	MHC class I DLA-88	474836	50.4232	+
MHC II	DLA-DQA1	major histocompatibility complex, class II, DQ alpha 1	474861	0.278863	-
CD73	NT5E	NT5E 50 -nucleotidase ecto	474984	4.01763	+
CD90	THY-1	Thy-1 cell surface antigen	489365	50.1493	+	Not match the results of Xiao-Shu Zhan
CD146	MCAM	melanoma cell adhesion molecule	489368	6.99981	+	Not match the results of Xiao-Shu Zhan
CD11a	ITGAL	integrin subunit alpha L	489905	2.64661	+
CD11b	ITGAM	integrin subunit alpha M	489928	0.28742	-
CD45	PTPRC	protein tyrosine phosphatase, receptor type C	490255	1.09195	+	Not match the criteria of ISCT and Xiao-Shu Zhan
CD271	NGFR	nerve growth factor receptor	491071	0.102135	-
CD19	CD19	CD19 molecule	607898	0.0954001	-
CD105	ENG	endoglin	609166	9.77052	+
CD33	CD33	myeloid cell surface antigen CD33	100686511	0	-
CD14	CD14	CD14 molecule	607076	8.40339	+
CD79a	CD79A	CD79a molecule	476450	420.812	+	Not match the criteria of ISCT
Note: “+”indicates that gene has expression level(FPKM ≥ 1); “-”indicates that gene has no expression level(FPKM < 1).
